# Supplementary material for: Transcriptomics and proteomics association analysis demystify the molecular mechanisms underlying epididymal sperm maturation disorders in yaks with cryptorchidism
Source: J Anim Sci. 2025 Nov 11;103:skaf397. doi: 10.1093/jas/skaf397 (PMC12674729; doi:10.1093/jas/skaf397)
Supplement: skaf397_Supplementary_Data [file skaf397_supplementary_data.zip]

Archive with 3 entries (3 files):
- Table S1(Summary of genes up-regulated).xlsx
- Table S2(Summary of down-regulated genes).xlsx
- Table S3(Summary of differentially expressed proteins).xlsx
