# Supplementary material for: Transcriptomics and proteomics association analysis demystify the molecular mechanisms underlying epididymal sperm maturation disorders in yaks with cryptorchidism
Source: J Anim Sci. 2025 Nov 11;103:skaf397. doi: 10.1093/jas/skaf397 (PMC12674729; doi:10.1093/jas/skaf397)
Supplement: skaf397_Supplementary_Data [file skaf397_supplementary_data.zip › Table S1(Summary of genes up-regulated).xlsx]

## Sheet: Sheet1
Summary of genes up-regulated
id	baseMean	baseMean_Cp_E	baseMean_Cont_E	foldChange(Cont_E/Cp_E)	log2FoldChange	pval	padj	Chromosome	Start Site	End Site	Direction	Length	Name	GO	KEGG	Description	Swissprot	eggNOG	eggNOG_Category	BP	CC	MF	Pathway
ENSBGRG00000013380	178.926	50.8928	306.959	6.03149	2.59251	2.20786e-06	0.0411567	6	38052887	38083508	-	1572	STAP1	GO:0001784;GO:0005068;GO:0005157;GO:0005634;GO:0005654;GO:0005737;GO:0005739;GO:0007169;GO:0009617;GO:0010628;GO:0010760;GO:0019901;GO:0030296;GO:0030674;GO:0030971;GO:0032991;GO:0035591;GO:0035591;GO:0042326;GO:0043231;GO:0050861;GO:0060100;GO:0071222;GO:1900028;GO:1902227;GO:1903980;GO:1904140;GO:1904151;GO:2000251;GO:0035591;	K24025	signal transducing adaptor family member 1 [Source:HGNC Symbol;Acc:HGNC:24133]	sp|Q9ULZ2|STAP1_HUMAN Signal-transducing adaptor protein 1 OS=Homo sapiens OX=9606 GN=STAP1 PE=1 SV=1	veNOG12664	T	GO:0007169//transmembrane receptor protein tyrosine kinase signaling pathway;GO:0009617//response to bacterium;GO:0010628//positive regulation of gene expression;GO:0010760//negative regulation of macrophage chemotaxis;GO:0042326//negative regulation of phosphorylation;GO:0050861//positive regulation of B cell receptor signaling pathway;GO:0060100//positive regulation of phagocytosis, engulfment;…	GO:0005634//nucleus;GO:0005654//nucleoplasm;GO:0005737//cytoplasm;GO:0005739//mitochondrion;GO:0032991//protein-containing complex;GO:0043231//intracellular membrane-bounded organelle;	GO:0001784//phosphotyrosine residue binding;GO:0005068//transmembrane receptor protein tyrosine kinase adaptor activity;GO:0005157//macrophage colony-stimulating factor receptor binding;GO:0019901//protein kinase binding;GO:0030296//protein tyrosine kinase activator activity;GO:0030674//protein-macromolecule adaptor activity;GO:0030971//receptor tyrosine kinase binding;GO:0035591//signaling adapt…	-
ENSBGRG00000005356	407.762	155.315	660.209	4.25079	2.08773	1.38679e-05	0.077806	9	25388019	25489429	+	3473	SLC9A2	GO:0006812;GO:0006814;GO:0006814;GO:0006885;GO:0006885;GO:0008104;GO:0015299;GO:0015385;GO:0015385;GO:0016021;GO:0055085;GO:0006812;GO:0006814;GO:0006885;GO:0015299;GO:0015385;GO:0016021;GO:0055085;GO:0006812;GO:0006814;GO:0006885;GO:0015299;GO:0015385;GO:0016021;GO:0055085;GO:0006812;GO:0006814;GO:0006885;GO:0015299;GO:0015385;GO:0016021;GO:0055085;	K14722	solute carrier family 9 member A2 [Source:HGNC Symbol;Acc:HGNC:11072]	sp|P50482|SL9A2_RABIT Sodium/hydrogen exchanger 2 OS=Oryctolagus cuniculus OX=9986 GN=SLC9A2 PE=2 SV=1	veNOG04287	P	GO:0006812//cation transport;GO:0006814//sodium ion transport;GO:0006814//sodium ion transport;GO:0006885//regulation of pH;GO:0006885//regulation of pH;GO:0008104//protein localization;GO:0055085//transmembrane transport;GO:0006812//cation transport;GO:0006814//sodium ion transport;GO:0006885//regulation of pH;GO:0055085//transmembrane transport;GO:0006812//cation transport;GO:0006814//sodium io…	GO:0016021//integral component of membrane;GO:0016021//integral component of membrane;GO:0016021//integral component of membrane;GO:0016021//integral component of membrane;	GO:0015299//solute:proton antiporter activity;GO:0015385//sodium:proton antiporter activity;GO:0015385//sodium:proton antiporter activity;GO:0015299//solute:proton antiporter activity;GO:0015385//sodium:proton antiporter activity;GO:0015299//solute:proton antiporter activity;GO:0015385//sodium:proton antiporter activity;GO:0015299//solute:proton antiporter activity;GO:0015385//sodium:proton antip…	-
ENSBGRG00000015063	519.661	230.054	809.268	3.51773	1.81465	5.31458e-05	0.198138	17	60214199	60216577	-	1155	GPR68	GO:0004930;GO:0007186;GO:0016021;	K08408	G protein-coupled receptor 68 [Source:HGNC Symbol;Acc:HGNC:4519]	sp|O46685|OGR1_BOVIN Ovarian cancer G-protein coupled receptor 1 OS=Bos taurus OX=9913 GN=GPR68 PE=2 SV=1	veNOG11042	T	GO:0007186//G protein-coupled receptor signaling pathway;	GO:0016021//integral component of membrane;	GO:0004930//G protein-coupled receptor activity;	-
ENSBGRG00000006479	7883.2	3066.46	12700	4.14157	2.05018	7.16532e-05	0.222614	10	58539583	58661508	-	8221	ROS1	GO:0002066;GO:0004672;GO:0004713;GO:0004714;GO:0005515;GO:0005524;GO:0006468;GO:0006468;GO:0007165;GO:0007169;GO:0007283;GO:0009986;GO:0010467;GO:0010629;GO:0010966;GO:0016020;GO:0019903;GO:0030154;GO:0038083;GO:0048471;GO:0070372;GO:0004672;GO:0004713;GO:0004714;GO:0005515;GO:0005524;GO:0006468;GO:0007169;GO:0016020;GO:0004672;GO:0004713;GO:0004714;GO:0005515;GO:0005524;GO:0006468;GO:0007169;GO:…	K05088	ROS proto-oncogene 1, receptor tyrosine kinase [Source:HGNC Symbol;Acc:HGNC:10261]	sp|P08922|ROS1_HUMAN Proto-oncogene tyrosine-protein kinase ROS OS=Homo sapiens OX=9606 GN=ROS1 PE=1 SV=3	veNOG03684	T	GO:0002066//columnar/cuboidal epithelial cell development;GO:0006468//protein phosphorylation;GO:0006468//protein phosphorylation;GO:0007165//signal transduction;GO:0007169//transmembrane receptor protein tyrosine kinase signaling pathway;GO:0007283//spermatogenesis;GO:0010467//gene expression;GO:0010629//negative regulation of gene expression;GO:0010966//regulation of phosphate transport;GO:0030…	GO:0009986//cell surface;GO:0016020//membrane;GO:0048471//perinuclear region of cytoplasm;GO:0016020//membrane;GO:0016020//membrane;	GO:0004672//protein kinase activity;GO:0004713//protein tyrosine kinase activity;GO:0004714//transmembrane receptor protein tyrosine kinase activity;GO:0005515//protein binding;GO:0005524//ATP binding;GO:0019903//protein phosphatase binding;GO:0004672//protein kinase activity;GO:0004713//protein tyrosine kinase activity;GO:0004714//transmembrane receptor protein tyrosine kinase activity;GO:000551…	ko04013(MAPK signaling pathway - fly)
ENSBGRG00000016553	419.42	168.868	669.971	3.96743	1.98821	0.00017525	0.408353	8	64750306	64827635	+	3183	SPINK5	GO:0002787;GO:0004867;GO:0005515;GO:0005576;GO:0005737;GO:0005783;GO:0005789;GO:0005829;GO:0005938;GO:0009913;GO:0030155;GO:0030414;GO:0043231;GO:0045861;GO:0048471;GO:0097209;GO:1900004;GO:1902572;	K23420	serine peptidase inhibitor, Kazal type 5 [Source:HGNC Symbol;Acc:HGNC:15464]	sp|Q9NQ38|ISK5_HUMAN Serine protease inhibitor Kazal-type 5 OS=Homo sapiens OX=9606 GN=SPINK5 PE=1 SV=2	veNOG13944	O	GO:0002787//negative regulation of antibacterial peptide production;GO:0009913//epidermal cell differentiation;GO:0030155//regulation of cell adhesion;GO:0045861//negative regulation of proteolysis;GO:1900004//negative regulation of serine-type endopeptidase activity;GO:1902572//negative regulation of serine-type peptidase activity;	GO:0005576//extracellular region;GO:0005737//cytoplasm;GO:0005783//endoplasmic reticulum;GO:0005789//endoplasmic reticulum membrane;GO:0005829//cytosol;GO:0005938//cell cortex;GO:0043231//intracellular membrane-bounded organelle;GO:0048471//perinuclear region of cytoplasm;GO:0097209//epidermal lamellar body;	GO:0004867//serine-type endopeptidase inhibitor activity;GO:0005515//protein binding;GO:0030414//peptidase inhibitor activity;	-
ENSBGRG00000011872	9246.36	4686.64	13806.1	2.94584	1.55868	0.00020556	0.425761	5	1111620	1195046	-	4913	A2M	GO:0004866;GO:0005576;GO:0005615;GO:0001869;GO:0002020;GO:0004866;GO:0004867;GO:0005102;GO:0005576;GO:0005615;GO:0019838;GO:0019899;GO:0019959;GO:0019966;GO:0043120;GO:0048306;GO:0004866;GO:0005576;GO:0005615;	K03910	alpha-2-macroglobulin [Source:HGNC Symbol;Acc:HGNC:7]	sp|Q7SIH1|A2MG_BOVIN Alpha-2-macroglobulin OS=Bos taurus OX=9913 GN=A2M PE=1 SV=2	veNOG06233	O	GO:0001869//negative regulation of complement activation, lectin pathway;	GO:0005576//extracellular region;GO:0005615//extracellular space;GO:0005576//extracellular region;GO:0005615//extracellular space;GO:0005576//extracellular region;GO:0005615//extracellular space;	GO:0004866//endopeptidase inhibitor activity;GO:0002020//protease binding;GO:0004866//endopeptidase inhibitor activity;GO:0004867//serine-type endopeptidase inhibitor activity;GO:0005102//signaling receptor binding;GO:0019838//growth factor binding;GO:0019899//enzyme binding;GO:0019959//interleukin-8 binding;GO:0019966//interleukin-1 binding;GO:0043120//tumor necrosis factor binding;GO:0048306//c…	ko04610(Complement and coagulation cascades)
ENSBGRG00000004304	207.283	91.8227	322.742	3.51484	1.81346	0.000295848	0.55149	10	110294377	110425717	+	2357	IPCEF1	-	K23795	interaction protein for cytohesin exchange factors 1 [Source:HGNC Symbol;Acc:HGNC:21204]	sp|G9CGD6|CNIPF_HUMAN CNK3/IPCEF1 fusion protein OS=Homo sapiens OX=9606 GN=CNK3/IPCEF1 PE=1 SV=1	veNOG10022;veNOG08827	FT	-	-	-	-
ENSBGRG00000011619	315.238	5.50003	624.976	113.631	6.82822	0.00040578	0.68765	18	66333533	66355738	+	1450	CALB1	GO:0005509;GO:0055074;GO:0005509;GO:0005509;GO:0005509;GO:0005634;GO:0005634;GO:0005737;GO:0005829;GO:0007614;GO:0007616;GO:0007626;GO:0008270;GO:0010842;GO:0030424;GO:0030424;GO:0030425;GO:0030425;GO:0035502;GO:0043005;GO:0043025;GO:0043025;GO:0045202;GO:0055074;GO:0060041;GO:0071310;GO:0072205;GO:0072221;GO:0072286;GO:0098686;GO:0098978;GO:0098982;GO:0099534;GO:0099567;GO:1900271;	K14757	calbindin 1 [Source:HGNC Symbol;Acc:HGNC:1434]	sp|P04467|CALB1_BOVIN Calbindin OS=Bos taurus OX=9913 GN=CALB1 PE=1 SV=3	veNOG02073	T	GO:0055074//calcium ion homeostasis;GO:0007614//short-term memory;GO:0007616//long-term memory;GO:0007626//locomotory behavior;GO:0010842//retina layer formation;GO:0035502//metanephric part of ureteric bud development;GO:0055074//calcium ion homeostasis;GO:0060041//retina development in camera-type eye;GO:0071310//cellular response to organic substance;GO:0072205//metanephric collecting duct dev…	GO:0005634//nucleus;GO:0005634//nucleus;GO:0005737//cytoplasm;GO:0005829//cytosol;GO:0030424//axon;GO:0030424//axon;GO:0030425//dendrite;GO:0030425//dendrite;GO:0043005//neuron projection;GO:0043025//neuronal cell body;GO:0043025//neuronal cell body;GO:0045202//synapse;GO:0098686//hippocampal mossy fiber to CA3 synapse;GO:0098978//glutamatergic synapse;GO:0098982//GABA-ergic synapse;	GO:0005509//calcium ion binding;GO:0005509//calcium ion binding;GO:0005509//calcium ion binding;GO:0005509//calcium ion binding;GO:0008270//zinc ion binding;GO:0099534//calcium ion binding involved in regulation of presynaptic cytosolic calcium ion concentration;GO:0099567//calcium ion binding involved in regulation of postsynaptic cytosolic calcium ion concentration;	ko04961(Endocrine and other factor-regulated calcium reabsorption)
ENSBGRG00000015225	3318.12	51.655	6584.58	127.472	6.99404	0.00046127	0.70962	12	54681883	54685037	-	300	DEFB127	GO:0005576;GO:0045087;GO:0050829;GO:0061844;	K25606	defensin beta 127 [Source:HGNC Symbol;Acc:HGNC:16206]	sp|Q9H1M4|DB127_HUMAN Beta-defensin 127 OS=Homo sapiens OX=9606 GN=DEFB127 PE=1 SV=1	veNOG24992	R	GO:0045087//innate immune response;GO:0050829//defense response to Gram-negative bacterium;GO:0061844//antimicrobial humoral immune response mediated by antimicrobial peptide;	GO:0005576//extracellular region;	-	-
ENSBGRG00000023572	1400.03	595.905	2204.15	3.69882	1.88707	0.00049488	0.70962	19	29782868	29787081	+	1864	NXPH3	GO:0005102;	K16658	neurexophilin 3 [Source:HGNC Symbol;Acc:HGNC:8077]	sp|O95157|NXPH3_HUMAN Neurexophilin-3 OS=Homo sapiens OX=9606 GN=NXPH3 PE=1 SV=3	veNOG04599	R	-	-	GO:0005102//signaling receptor binding;	-
ENSBGRG00000025832	4466.28	1814.31	7118.25	3.92339	1.9721	0.00109019	1	27	17847232	17852519	-	1458	EGR2	GO:0000976;GO:0000978;GO:0000978;GO:0000981;GO:0001228;GO:0003677;GO:0003682;GO:0003700;GO:0003700;GO:0005634;GO:0005654;GO:0005737;GO:0006355;GO:0006611;GO:0007622;GO:0008045;GO:0010467;GO:0014037;GO:0014040;GO:0016925;GO:0021569;GO:0021612;GO:0021659;GO:0021660;GO:0021665;GO:0021666;GO:0030278;GO:0031625;GO:0031643;GO:0035284;GO:0035904;GO:0035914;GO:0042552;GO:0043231;GO:0043565;GO:0045444;GO:…	K12496	early growth response 2 [Source:HGNC Symbol;Acc:HGNC:3239]	sp|A1XSY8|EGR2_PIG E3 SUMO-protein ligase EGR2 OS=Sus scrofa OX=9823 GN=EGR2 PE=2 SV=1	veNOG07043	K	GO:0006355//regulation of transcription, DNA-templated;GO:0006611//protein export from nucleus;GO:0007622//rhythmic behavior;GO:0008045//motor neuron axon guidance;GO:0010467//gene expression;GO:0014037//Schwann cell differentiation;GO:0014040//positive regulation of Schwann cell differentiation;GO:0016925//protein sumoylation;GO:0021569//rhombomere 3 development;GO:0021612//facial nerve structur…	GO:0005634//nucleus;GO:0005654//nucleoplasm;GO:0005737//cytoplasm;GO:0043231//intracellular membrane-bounded organelle;	GO:0000976//transcription cis-regulatory region binding;GO:0000978//RNA polymerase II cis-regulatory region sequence-specific DNA binding;GO:0000978//RNA polymerase II cis-regulatory region sequence-specific DNA binding;GO:0000981//DNA-binding transcription factor activity, RNA polymerase II-specific;GO:0001228//DNA-binding transcription activator activity, RNA polymerase II-specific;GO:0003677//…	ko05203(Viral carcinogenesis);ko05166(Human T-cell leukemia virus 1 infection);ko05161(Hepatitis B);ko04625(C-type lectin receptor signaling pathway)
ENSBGRG00000015365	1471.11	797.39	2144.84	2.68982	1.42751	0.00116189	1	5	54605084	54953027	-	3239	PPM1H	GO:0004722;GO:0006470;GO:0016791;GO:0004721;GO:0004722;GO:0005634;GO:0005654;GO:0005737;GO:0006470;GO:0016791;GO:0042802;GO:0045202;GO:0098978;GO:0004722;GO:0006470;GO:0016791;	K17503	protein phosphatase, Mg2+/Mn2+ dependent 1H [Source:HGNC Symbol;Acc:HGNC:18583]	sp|Q9ULR3|PPM1H_HUMAN Protein phosphatase 1H OS=Homo sapiens OX=9606 GN=PPM1H PE=1 SV=2	veNOG05757	T	GO:0006470//protein dephosphorylation;GO:0006470//protein dephosphorylation;GO:0006470//protein dephosphorylation;	GO:0005634//nucleus;GO:0005654//nucleoplasm;GO:0005737//cytoplasm;GO:0045202//synapse;GO:0098978//glutamatergic synapse;	GO:0004722//protein serine/threonine phosphatase activity;GO:0016791//phosphatase activity;GO:0004721//phosphoprotein phosphatase activity;GO:0004722//protein serine/threonine phosphatase activity;GO:0016791//phosphatase activity;GO:0042802//identical protein binding;GO:0004722//protein serine/threonine phosphatase activity;GO:0016791//phosphatase activity;	-
ENSBGRG00000017779	115.439	47.7478	183.13	3.83536	1.93936	0.00124165	1	9	40734827	40790440	+	3022	ARHGEF33	GO:0005085;	-	Rho guanine nucleotide exchange factor 33 [Source:HGNC Symbol;Acc:HGNC:37252]	sp|A8MVX0|ARG33_HUMAN Rho guanine nucleotide exchange factor 33 OS=Homo sapiens OX=9606 GN=ARHGEF33 PE=2 SV=2	veNOG07293	T	-	-	GO:0005085//guanyl-nucleotide exchange factor activity;	-
ENSBGRG00000004026	4029.11	2164.12	5894.09	2.72355	1.44549	0.00160773	1	9	14008623	14048898	+	5372	ADAMTSL2	GO:0004222;GO:0030198;GO:0005576;GO:0030198;GO:0030512;GO:0030512;GO:0031012;GO:0050436;GO:0060481;	K24430	ADAMTS like 2 [Source:HGNC Symbol;Acc:HGNC:14631]	sp|Q86TH1|ATL2_HUMAN ADAMTS-like protein 2 OS=Homo sapiens OX=9606 GN=ADAMTSL2 PE=1 SV=1	veNOG09552	O	GO:0030198//extracellular matrix organization;GO:0030198//extracellular matrix organization;GO:0030512//negative regulation of transforming growth factor beta receptor signaling pathway;GO:0030512//negative regulation of transforming growth factor beta receptor signaling pathway;GO:0060481//lobar bronchus epithelium development;	GO:0005576//extracellular region;GO:0031012//extracellular matrix;	GO:0004222//metalloendopeptidase activity;GO:0050436//microfibril binding;	-
ENSBGRG00000015194	2201.7	158.991	4244.41	26.6959	4.73855	0.00170941	1	12	54673846	54675426	+	279	-	GO:0005576;GO:0045087;	-	-	sp|A4H255|DB128_MACFA Beta-defensin 128 OS=Macaca fascicularis OX=9541 GN=DEFB128 PE=3 SV=1	veNOG26162	R	GO:0045087//innate immune response;	GO:0005576//extracellular region;	-	-
ENSBGRG00000003992	508.007	256.231	759.783	2.96522	1.56814	0.00207329	1	9	13991309	14000286	-	1654	MYMK	GO:0005886;GO:0005887;GO:0007520;GO:0014905;GO:0016021;GO:0030173;GO:0043403;GO:0045026;GO:1904206;	K24577	myomaker, myoblast fusion factor [Source:HGNC Symbol;Acc:HGNC:33778]	sp|A6NI61|MYMK_HUMAN Protein myomaker OS=Homo sapiens OX=9606 GN=MYMK PE=1 SV=1	veNOG01891	S	GO:0007520//myoblast fusion;GO:0014905//myoblast fusion involved in skeletal muscle regeneration;GO:0043403//skeletal muscle tissue regeneration;GO:0045026//plasma membrane fusion;GO:1904206//positive regulation of skeletal muscle hypertrophy;	GO:0005886//plasma membrane;GO:0005887//integral component of plasma membrane;GO:0016021//integral component of membrane;GO:0030173//integral component of Golgi membrane;	-	-
ENSBGRG00000025184	626.551	319.11	933.993	2.92687	1.54936	0.00216819	1	24	15217617	15364413	+	2491	CYP39A1	GO:0004497;GO:0005506;GO:0016705;GO:0020037;GO:0004497;GO:0005506;GO:0016705;GO:0020037;GO:0004497;GO:0005506;GO:0006699;GO:0006707;GO:0008387;GO:0008396;GO:0016705;GO:0020037;GO:0004497;GO:0005506;GO:0016705;GO:0020037;GO:0004497;GO:0005506;GO:0016705;GO:0020037;	-	cytochrome P450 family 39 subfamily A member 1 [Source:HGNC Symbol;Acc:HGNC:17449]	sp|Q9NYL5|CP39A_HUMAN 24-hydroxycholesterol 7-alpha-hydroxylase OS=Homo sapiens OX=9606 GN=CYP39A1 PE=1 SV=2	veNOG13250	Q	GO:0006699//bile acid biosynthetic process;GO:0006707//cholesterol catabolic process;	-	GO:0004497//monooxygenase activity;GO:0005506//iron ion binding;GO:0016705//oxidoreductase activity, acting on paired donors, with incorporation or reduction of molecular oxygen;GO:0020037//heme binding;GO:0004497//monooxygenase activity;GO:0005506//iron ion binding;GO:0016705//oxidoreductase activity, acting on paired donors, with incorporation or reduction of molecular oxygen;GO:0020037//heme b…	-
ENSBGRG00000015679	1177.74	683.224	1672.26	2.44761	1.29137	0.00240185	1	3	8011647	8016042	-	900	PEX19	GO:0005654;GO:0005737;GO:0005777;GO:0005777;GO:0005777;GO:0005778;GO:0005829;GO:0006625;GO:0007031;GO:0016559;GO:0032991;GO:0036105;GO:0045046;GO:0047485;GO:0050821;GO:0051117;GO:0061077;GO:0072663;GO:0140597;GO:1900131;	K13337	peroxisomal biogenesis factor 19 [Source:HGNC Symbol;Acc:HGNC:9713]	sp|Q3SZD1|PEX19_BOVIN Peroxisomal biogenesis factor 19 OS=Bos taurus OX=9913 GN=PEX19 PE=2 SV=1	veNOG07272	U	GO:0006625//protein targeting to peroxisome;GO:0007031//peroxisome organization;GO:0016559//peroxisome fission;GO:0045046//protein import into peroxisome membrane;GO:0050821//protein stabilization;GO:0061077//chaperone-mediated protein folding;GO:0072663//establishment of protein localization to peroxisome;GO:1900131//negative regulation of lipid binding;	GO:0005654//nucleoplasm;GO:0005737//cytoplasm;GO:0005777//peroxisome;GO:0005777//peroxisome;GO:0005777//peroxisome;GO:0005778//peroxisomal membrane;GO:0005829//cytosol;GO:0032991//protein-containing complex;	GO:0036105//peroxisome membrane class-1 targeting sequence binding;GO:0047485//protein N-terminus binding;GO:0051117//ATPase binding;GO:0140597//protein carrier chaperone;	ko04146(Peroxisome)
ENSBGRG00000021414	1543.21	36.5563	3049.87	83.4293	6.38248	0.00246152	1	28	315321	318943	-	237	-	-	-	-	sp|P0DP74|D130A_HUMAN Beta-defensin 130A OS=Homo sapiens OX=9606 GN=DEFB130A PE=2 SV=1	veNOG25598	R	-	-	-	-
ENSBGRG00000014753	16960.7	831.134	33090.3	39.8135	5.31519	0.00263414	1	14	63095589	63097489	-	810	TEDDM1	-	-	transmembrane epididymal protein 1 [Source:HGNC Symbol;Acc:HGNC:30233]	sp|Q810U2|TDM1A_MOUSE Transmembrane epididymal protein 1A OS=Mus musculus OX=10090 GN=Teddm1a PE=2 SV=1	veNOG12464;NOG122372	S	-	-	-	-
ENSBGRG00000022795	1156.12	683.304	1628.94	2.38391	1.25333	0.00272101	1	10	7837222	7995539	-	5019	ADGRG6	GO:0004888;GO:0004930;GO:0007166;GO:0007186;GO:0016021;GO:0004888;GO:0004930;GO:0004930;GO:0005737;GO:0005886;GO:0007166;GO:0007186;GO:0009986;GO:0014037;GO:0016021;GO:0019933;GO:0042552;GO:0004888;GO:0004930;GO:0007166;GO:0007186;GO:0016021;GO:0004888;GO:0004930;GO:0007166;GO:0007186;GO:0016021;GO:0004888;GO:0004930;GO:0007166;GO:0007186;GO:0016021;GO:0004888;GO:0004930;GO:0007166;GO:0007186;GO:…	K08463	adhesion G protein-coupled receptor G6 [Source:HGNC Symbol;Acc:HGNC:13841]	sp|Q86SQ4|AGRG6_HUMAN Adhesion G-protein coupled receptor G6 OS=Homo sapiens OX=9606 GN=ADGRG6 PE=1 SV=3	veNOG03206	T	GO:0007166//cell surface receptor signaling pathway;GO:0007186//G protein-coupled receptor signaling pathway;GO:0007166//cell surface receptor signaling pathway;GO:0007186//G protein-coupled receptor signaling pathway;GO:0014037//Schwann cell differentiation;GO:0019933//cAMP-mediated signaling;GO:0042552//myelination;GO:0007166//cell surface receptor signaling pathway;GO:0007186//G protein-couple…	GO:0016021//integral component of membrane;GO:0005737//cytoplasm;GO:0005886//plasma membrane;GO:0009986//cell surface;GO:0016021//integral component of membrane;GO:0016021//integral component of membrane;GO:0016021//integral component of membrane;GO:0016021//integral component of membrane;GO:0016021//integral component of membrane;GO:0016021//integral component of membrane;	GO:0004888//transmembrane signaling receptor activity;GO:0004930//G protein-coupled receptor activity;GO:0004888//transmembrane signaling receptor activity;GO:0004930//G protein-coupled receptor activity;GO:0004930//G protein-coupled receptor activity;GO:0004888//transmembrane signaling receptor activity;GO:0004930//G protein-coupled receptor activity;GO:0004888//transmembrane signaling receptor …	-
ENSBGRG00000002489	115.252	44.1468	186.358	4.22132	2.07769	0.00278711	1	2	69845864	69914820	+	1955	TFCP2L1	GO:0000122;GO:0000902;GO:0000977;GO:0000978;GO:0002070;GO:0003700;GO:0005634;GO:0005737;GO:0006357;GO:0006357;GO:0007028;GO:0007431;GO:0008340;GO:0016020;GO:0045927;GO:1990837;GO:0003700;GO:0006357;GO:0003700;GO:0006357;GO:0003700;GO:0006357;	K09275	transcription factor CP2 like 1 [Source:HGNC Symbol;Acc:HGNC:17925]	sp|Q9NZI6|TF2L1_HUMAN Transcription factor CP2-like protein 1 OS=Homo sapiens OX=9606 GN=TFCP2L1 PE=1 SV=1	veNOG02401	K	GO:0000122//negative regulation of transcription by RNA polymerase II;GO:0000902//cell morphogenesis;GO:0002070//epithelial cell maturation;GO:0006357//regulation of transcription by RNA polymerase II;GO:0006357//regulation of transcription by RNA polymerase II;GO:0007028//cytoplasm organization;GO:0007431//salivary gland development;GO:0008340//determination of adult lifespan;GO:0045927//positiv…	GO:0005634//nucleus;GO:0005737//cytoplasm;GO:0016020//membrane;	GO:0000977//RNA polymerase II transcription regulatory region sequence-specific DNA binding;GO:0000978//RNA polymerase II cis-regulatory region sequence-specific DNA binding;GO:0003700//DNA-binding transcription factor activity;GO:1990837//sequence-specific double-stranded DNA binding;GO:0003700//DNA-binding transcription factor activity;GO:0003700//DNA-binding transcription factor activity;GO:00…	-
ENSBGRG00000013341	539.635	288.483	790.786	2.74118	1.4548	0.00279508	1	Y	13858474	14137628	+	2037	REPS2	GO:0005509;GO:0005515;GO:0005509;GO:0005515;GO:0005509;GO:0005515;	K20068	RALBP1 associated Eps domain containing 2 [Source:HGNC Symbol;Acc:HGNC:9963]	sp|Q8NFH8|REPS2_HUMAN RalBP1-associated Eps domain-containing protein 2 OS=Homo sapiens OX=9606 GN=REPS2 PE=1 SV=2	veNOG00982	U	-	-	GO:0005509//calcium ion binding;GO:0005515//protein binding;GO:0005509//calcium ion binding;GO:0005515//protein binding;GO:0005509//calcium ion binding;GO:0005515//protein binding;	-
ENSBGRG00000025407	152.38	78.0317	226.727	2.90558	1.53883	0.0031258	1	20	27096713	27234004	+	2784	-	-	-	-	sp|O15405|TOX3_HUMAN TOX high mobility group box family member 3 OS=Homo sapiens OX=9606 GN=TOX3 PE=1 SV=2	veNOG04927	R	-	-	-	-
ENSBGRG00000005557	369.31	212.922	525.699	2.46898	1.30391	0.0035933	1	7	80665805	80666674	+	870	PLPP6	GO:0006720;GO:0008195;GO:0018342;GO:0030176;GO:0031965;GO:0033383;GO:0042392;GO:0042577;GO:0045339;GO:0046839;GO:0052642;GO:0106405;GO:1902247;GO:1902565;	K22904	phospholipid phosphatase 6 [Source:HGNC Symbol;Acc:HGNC:23682]	sp|Q58DI5|PLPP6_BOVIN Phospholipid phosphatase 6 OS=Bos taurus OX=9913 GN=PLPP6 PE=2 SV=1	veNOG16347	I	GO:0006720//isoprenoid metabolic process;GO:0018342//protein prenylation;GO:0033383//geranyl diphosphate metabolic process;GO:0045339//farnesyl diphosphate catabolic process;GO:0046839//phospholipid dephosphorylation;GO:1902247//geranylgeranyl diphosphate catabolic process;GO:1902565//positive regulation of neutrophil activation;	GO:0030176//integral component of endoplasmic reticulum membrane;GO:0031965//nuclear membrane;	GO:0008195//phosphatidate phosphatase activity;GO:0042392//sphingosine-1-phosphate phosphatase activity;GO:0042577//lipid phosphatase activity;GO:0052642//lysophosphatidic acid phosphatase activity;GO:0106405//isoprenoid diphosphate phosphatase activity;	-
ENSBGRG00000018073	18.7948	0.703462	36.8861	52.4351	5.71246	0.00391917	1	2	17964019	17971461	-	2937	CHRND	GO:0004888;GO:0005216;GO:0005230;GO:0006811;GO:0016021;GO:0022848;GO:0034220;GO:0045211;GO:0004888;GO:0005216;GO:0005230;GO:0005654;GO:0005829;GO:0005886;GO:0005886;GO:0005892;GO:0006811;GO:0016021;GO:0022848;GO:0022848;GO:0031594;GO:0034220;GO:0042166;GO:0042391;GO:0045211;GO:0048630;GO:0050881;GO:0099060;GO:1904315;	K04816	cholinergic receptor nicotinic delta subunit [Source:HGNC Symbol;Acc:HGNC:1965]	sp|P04759|ACHD_BOVIN Acetylcholine receptor subunit delta OS=Bos taurus OX=9913 GN=CHRND PE=2 SV=1	veNOG08159	T	GO:0006811//ion transport;GO:0034220//ion transmembrane transport;GO:0006811//ion transport;GO:0034220//ion transmembrane transport;GO:0042391//regulation of membrane potential;GO:0048630//skeletal muscle tissue growth;GO:0050881//musculoskeletal movement;	GO:0016021//integral component of membrane;GO:0045211//postsynaptic membrane;GO:0005654//nucleoplasm;GO:0005829//cytosol;GO:0005886//plasma membrane;GO:0005886//plasma membrane;GO:0005892//acetylcholine-gated channel complex;GO:0016021//integral component of membrane;GO:0031594//neuromuscular junction;GO:0045211//postsynaptic membrane;GO:0099060//integral component of postsynaptic specialization …	GO:0004888//transmembrane signaling receptor activity;GO:0005216//ion channel activity;GO:0005230//extracellular ligand-gated ion channel activity;GO:0022848//acetylcholine-gated cation-selective channel activity;GO:0004888//transmembrane signaling receptor activity;GO:0005216//ion channel activity;GO:0005230//extracellular ligand-gated ion channel activity;GO:0022848//acetylcholine-gated cation-…	ko04080(Neuroactive ligand-receptor interaction)
ENSBGRG00000016568	6876.67	4200.57	9552.77	2.27416	1.18533	0.00453678	1	2	28014492	28049142	-	2656	ACSL3	GO:0001676;GO:0004467;GO:0005783;GO:0005794;GO:0005811;GO:0019901;GO:0019904;GO:0034379;GO:0042998;GO:0044539;GO:0048471;GO:0051047;GO:2001247;	K01897	acyl-CoA synthetase long chain family member 3 [Source:HGNC Symbol;Acc:HGNC:3570]	sp|O95573|ACSL3_HUMAN Fatty acid CoA ligase Acsl3 OS=Homo sapiens OX=9606 GN=ACSL3 PE=1 SV=3	veNOG09587	I	GO:0001676//long-chain fatty acid metabolic process;GO:0034379//very-low-density lipoprotein particle assembly;GO:0042998//positive regulation of Golgi to plasma membrane protein transport;GO:0044539//long-chain fatty acid import into cell;GO:0051047//positive regulation of secretion;GO:2001247//positive regulation of phosphatidylcholine biosynthetic process;	GO:0005783//endoplasmic reticulum;GO:0005794//Golgi apparatus;GO:0005811//lipid droplet;GO:0048471//perinuclear region of cytoplasm;	GO:0004467//long-chain fatty acid-CoA ligase activity;GO:0019901//protein kinase binding;GO:0019904//protein domain specific binding;	ko04920(Adipocytokine signaling pathway);ko04714(Thermogenesis);ko04216(Ferroptosis);ko04146(Peroxisome);ko03320(PPAR signaling pathway);ko00071(Fatty acid degradation);ko00061(Fatty acid biosynthesis)
ENSBGRG00000010965	1387.97	838.019	1937.91	2.31249	1.20945	0.00493538	1	9	66590195	66627905	-	5418	GCC2	GO:0005654;GO:0005794;GO:0005802;GO:0006622;GO:0031023;GO:0034067;GO:0034453;GO:0034499;GO:0042147;GO:0042802;GO:0070861;GO:0071955;GO:0090161;	K20282	GRIP and coiled-coil domain containing 2 [Source:HGNC Symbol;Acc:HGNC:23218]	sp|D3ZZL9|GCC2_RAT GRIP and coiled-coil domain-containing protein 2 OS=Rattus norvegicus OX=10116 GN=Gcc2 PE=1 SV=1	veNOG05959	U	GO:0006622//protein targeting to lysosome;GO:0031023//microtubule organizing center organization;GO:0034067//protein localization to Golgi apparatus;GO:0034453//microtubule anchoring;GO:0034499//late endosome to Golgi transport;GO:0042147//retrograde transport, endosome to Golgi;GO:0070861//regulation of protein exit from endoplasmic reticulum;GO:0071955//recycling endosome to Golgi transport;GO:…	GO:0005654//nucleoplasm;GO:0005794//Golgi apparatus;GO:0005802//trans-Golgi network;	GO:0042802//identical protein binding;	ko05132(Salmonella infection)
ENSBGRG00000000954	752.656	464.578	1040.73	2.24017	1.16361	0.00535017	1	7	74440789	74522227	-	2302	FAM189A2	GO:0016021;	-	family with sequence similarity 189 member A2 [Source:HGNC Symbol;Acc:HGNC:24820]	sp|Q15884|F1892_HUMAN Protein FAM189A2 OS=Homo sapiens OX=9606 GN=FAM189A2 PE=1 SV=3	veNOG06805	S	-	GO:0016021//integral component of membrane;	-	-
ENSBGRG00000023558	24378.7	1585.08	47172.3	29.7602	4.89531	0.00544331	1	24	12437732	12439274	+	444	-	GO:0005576;GO:0045087;	-	-	sp|Q30KL4|DB113_PANTR Beta-defensin 113 OS=Pan troglodytes OX=9598 GN=DEFB113 PE=3 SV=1	veNOG26229	R	GO:0045087//innate immune response;	GO:0005576//extracellular region;	-	-
ENSBGRG00000001394	708.532	414.29	1002.77	2.42046	1.27528	0.0055284	1	1	63067523	63088229	-	6672	USF3	GO:0000977;GO:0001228;GO:0010719;GO:0045944;GO:0046983;	-	upstream transcription factor family member 3 [Source:HGNC Symbol;Acc:HGNC:30494]	sp|Q68DE3|USF3_HUMAN Basic helix-loop-helix domain-containing protein USF3 OS=Homo sapiens OX=9606 GN=USF3 PE=1 SV=4	veNOG08445	S	GO:0010719//negative regulation of epithelial to mesenchymal transition;GO:0045944//positive regulation of transcription by RNA polymerase II;	-	GO:0000977//RNA polymerase II transcription regulatory region sequence-specific DNA binding;GO:0001228//DNA-binding transcription activator activity, RNA polymerase II-specific;GO:0046983//protein dimerization activity;	-
ENSBGRG00000015837	200.382	106.051	294.712	2.77897	1.47455	0.00581664	1	6	29975190	29982908	+	3463	CXCL9	GO:0005576;GO:0005615;GO:0006935;GO:0006935;GO:0006952;GO:0006955;GO:0007189;GO:0008009;GO:0008009;GO:0009617;GO:0009897;GO:0042127;GO:0045663;GO:0048248;GO:0051281;GO:0051607;GO:1901741;	K05416	C-X-C motif chemokine ligand 9 [Source:HGNC Symbol;Acc:HGNC:7098]	sp|A9QWP9|CXCL9_BOVIN C-X-C motif chemokine 9 OS=Bos taurus OX=9913 GN=CXCL9 PE=2 SV=1	veNOG25505	R	GO:0006935//chemotaxis;GO:0006935//chemotaxis;GO:0006952//defense response;GO:0006955//immune response;GO:0007189//adenylate cyclase-activating G protein-coupled receptor signaling pathway;GO:0009617//response to bacterium;GO:0042127//regulation of cell population proliferation;GO:0045663//positive regulation of myoblast differentiation;GO:0051281//positive regulation of release of sequestered ca…	GO:0005576//extracellular region;GO:0005615//extracellular space;GO:0009897//external side of plasma membrane;	GO:0008009//chemokine activity;GO:0008009//chemokine activity;GO:0048248//CXCR3 chemokine receptor binding;	ko04620(Toll-like receptor signaling pathway);ko04062(Chemokine signaling pathway);ko04061(Viral protein interaction with cytokine and cytokine receptor);ko04060(Cytokine-cytokine receptor interaction)
ENSBGRG00000024381	2263.45	1395.27	3131.62	2.24445	1.16636	0.00589118	1	26	25369064	25428157	-	5093	EEF2K	GO:0004674;GO:0004686;GO:0004686;GO:0005509;GO:0005515;GO:0005516;GO:0005516;GO:0005524;GO:0006468;GO:0031952;GO:0046777;GO:0004674;GO:0004686;GO:0005509;GO:0005515;GO:0005516;GO:0005524;GO:0006468;GO:0004674;GO:0004686;GO:0005509;GO:0005515;GO:0005516;GO:0005524;GO:0006468;	K08292	eukaryotic elongation factor 2 kinase [Source:HGNC Symbol;Acc:HGNC:24615]	sp|O00418|EF2K_HUMAN Eukaryotic elongation factor 2 kinase OS=Homo sapiens OX=9606 GN=EEF2K PE=1 SV=2	veNOG05535	J	GO:0006468//protein phosphorylation;GO:0031952//regulation of protein autophosphorylation;GO:0046777//protein autophosphorylation;GO:0006468//protein phosphorylation;GO:0006468//protein phosphorylation;	-	GO:0004674//protein serine/threonine kinase activity;GO:0004686//elongation factor-2 kinase activity;GO:0004686//elongation factor-2 kinase activity;GO:0005509//calcium ion binding;GO:0005515//protein binding;GO:0005516//calmodulin binding;GO:0005516//calmodulin binding;GO:0005524//ATP binding;GO:0004674//protein serine/threonine kinase activity;GO:0004686//elongation factor-2 kinase activity;GO:…	ko04921(Oxytocin signaling pathway);ko04152(AMPK signaling pathway)
ENSBGRG00000000183	2034.17	1280.59	2787.75	2.17692	1.12229	0.0060023	1	1	80316223	80446699	+	4698	ATP13A4	GO:0000166;GO:0005215;GO:0005524;GO:0006812;GO:0016021;GO:0016887;GO:0019829;GO:0000166;GO:0005215;GO:0005524;GO:0006812;GO:0016021;GO:0016887;GO:0019829;GO:0000166;GO:0005215;GO:0005524;GO:0006812;GO:0016021;GO:0016887;GO:0019829;GO:0000166;GO:0005215;GO:0005524;GO:0006812;GO:0016021;GO:0016887;GO:0019829;	K14951	ATPase 13A4 [Source:HGNC Symbol;Acc:HGNC:25422]	sp|Q4VNC1|AT134_HUMAN Probable cation-transporting ATPase 13A4 OS=Homo sapiens OX=9606 GN=ATP13A4 PE=2 SV=3	veNOG00299	P	GO:0006812//cation transport;GO:0006812//cation transport;GO:0006812//cation transport;GO:0006812//cation transport;	GO:0016021//integral component of membrane;GO:0016021//integral component of membrane;GO:0016021//integral component of membrane;GO:0016021//integral component of membrane;	GO:0000166//nucleotide binding;GO:0005215//transporter activity;GO:0005524//ATP binding;GO:0016887//ATP hydrolysis activity;GO:0019829//ATPase-coupled cation transmembrane transporter activity;GO:0000166//nucleotide binding;GO:0005215//transporter activity;GO:0005524//ATP binding;GO:0016887//ATP hydrolysis activity;GO:0019829//ATPase-coupled cation transmembrane transporter activity;GO:0000166//n…	-
ENSBGRG00000014786	334.604	195.947	473.261	2.41525	1.27217	0.00629516	1	22	55936629	55994625	-	1410	-	-	K20283	-	sp|Q13439|GOGA4_HUMAN Golgin subfamily A member 4 OS=Homo sapiens OX=9606 GN=GOLGA4 PE=1 SV=1	veNOG01778;opiNOG01182	US	-	-	-	-
ENSBGRG00000015659	4115.38	2476.75	5754.02	2.32321	1.21612	0.00635044	1	8	75544652	75603592	-	2261	CLINT1	GO:0005794;GO:0016020;GO:0016192;GO:0005794;GO:0016020;GO:0016192;GO:0005654;GO:0005794;GO:0005794;GO:0016020;GO:0016192;GO:0030276;GO:0043231;	K24721	clathrin interactor 1 [Source:HGNC Symbol;Acc:HGNC:23186]	sp|A7Z035|EPN4_BOVIN Clathrin interactor 1 OS=Bos taurus OX=9913 GN=CLINT1 PE=2 SV=1	veNOG12730	F	GO:0016192//vesicle-mediated transport;GO:0016192//vesicle-mediated transport;GO:0016192//vesicle-mediated transport;	GO:0005794//Golgi apparatus;GO:0016020//membrane;GO:0005794//Golgi apparatus;GO:0016020//membrane;GO:0005654//nucleoplasm;GO:0005794//Golgi apparatus;GO:0005794//Golgi apparatus;GO:0016020//membrane;GO:0043231//intracellular membrane-bounded organelle;	GO:0030276//clathrin binding;	-
ENSBGRG00000001670	2109.41	1042.72	3176.09	3.04597	1.6069	0.00638335	1	5	19543977	19548244	-	1882	BHLHE41	GO:0000122;GO:0000978;GO:0000981;GO:0001227;GO:0001227;GO:0003677;GO:0006355;GO:0007623;GO:0010832;GO:0010944;GO:0032922;GO:0042803;GO:0042826;GO:0043425;GO:0043426;GO:0045892;GO:0046982;GO:0046983;GO:0061629;GO:0070888;GO:1990837;GO:0003677;GO:0006355;GO:0046983;	K03730	basic helix-loop-helix family member e41 [Source:HGNC Symbol;Acc:HGNC:16617]	sp|Q9C0J9|BHE41_HUMAN Class E basic helix-loop-helix protein 41 OS=Homo sapiens OX=9606 GN=BHLHE41 PE=1 SV=1	veNOG10967	K	GO:0000122//negative regulation of transcription by RNA polymerase II;GO:0006355//regulation of transcription, DNA-templated;GO:0007623//circadian rhythm;GO:0010832//negative regulation of myotube differentiation;GO:0010944//negative regulation of transcription by competitive promoter binding;GO:0032922//circadian regulation of gene expression;GO:0045892//negative regulation of transcription, DNA…	-	GO:0000978//RNA polymerase II cis-regulatory region sequence-specific DNA binding;GO:0000981//DNA-binding transcription factor activity, RNA polymerase II-specific;GO:0001227//DNA-binding transcription repressor activity, RNA polymerase II-specific;GO:0001227//DNA-binding transcription repressor activity, RNA polymerase II-specific;GO:0003677//DNA binding;GO:0042803//protein homodimerization acti…	ko04710(Circadian rhythm)
ENSBGRG00000020282	9731.04	6136.87	13325.2	2.17134	1.11858	0.00655488	1	16	15780737	15822660	-	3336	SMARCA5	GO:0000793;GO:0001650;GO:0003677;GO:0003677;GO:0005524;GO:0005524;GO:0005634;GO:0005634;GO:0005654;GO:0006275;GO:0006281;GO:0006334;GO:0006338;GO:0006338;GO:0006352;GO:0006355;GO:0016589;GO:0016590;GO:0016887;GO:0031213;GO:0031491;GO:0031497;GO:0035861;GO:0042393;GO:0043596;GO:0045740;GO:0045945;GO:0090535;GO:0110016;GO:0140658;GO:0140658;GO:0140751;GO:1905213;GO:1990164;GO:0003677;GO:0005524;GO:…	K11654	SWI/SNF related, matrix associated, actin dependent regulator of chromatin, subfamily a, member 5 [Source:HGNC Symbol;Acc:HGNC:11101]	sp|Q91ZW3|SMCA5_MOUSE SWI/SNF-related matrix-associated actin-dependent regulator of chromatin subfamily A member 5 OS=Mus musculus OX=10090 GN=Smarca5 PE=1 SV=1	veNOG00662	B	GO:0006275//regulation of DNA replication;GO:0006281//DNA repair;GO:0006334//nucleosome assembly;GO:0006338//chromatin remodeling;GO:0006338//chromatin remodeling;GO:0006352//DNA-templated transcription, initiation;GO:0006355//regulation of transcription, DNA-templated;GO:0031497//chromatin assembly;GO:0045740//positive regulation of DNA replication;GO:0045945//positive regulation of transcriptio…	GO:0000793//condensed chromosome;GO:0001650//fibrillar center;GO:0005634//nucleus;GO:0005634//nucleus;GO:0005654//nucleoplasm;GO:0016589//NURF complex;GO:0016590//ACF complex;GO:0031213//RSF complex;GO:0035861//site of double-strand break;GO:0043596//nuclear replication fork;GO:0090535//WICH complex;GO:0110016//B-WICH complex;GO:0005634//nucleus;	GO:0003677//DNA binding;GO:0003677//DNA binding;GO:0005524//ATP binding;GO:0005524//ATP binding;GO:0016887//ATP hydrolysis activity;GO:0031491//nucleosome binding;GO:0042393//histone binding;GO:0140658//ATP-dependent chromatin remodeler activity;GO:0140658//ATP-dependent chromatin remodeler activity;GO:0003677//DNA binding;GO:0005524//ATP binding;GO:0031491//nucleosome binding;GO:0140658//ATP-dep…	-
ENSBGRG00000026346	278.061	160.907	395.215	2.45618	1.29642	0.00660003	1	22	20577732	20867382	-	3247	CFAP20DC	-	-	chromosome 3 open reading frame 67 [Source:HGNC Symbol;Acc:HGNC:24763]	sp|Q6ZVT6|CF20D_HUMAN Protein CFAP20DC OS=Homo sapiens OX=9606 GN=CFAP20DC PE=2 SV=2	veNOG12020	K	-	-	-	-
ENSBGRG00000007400	131.354	10.0756	252.632	25.0736	4.6481	0.00675888	1	8	68389218	68423321	-	2097	SLC36A2	GO:0005280;GO:0005280;GO:0005297;GO:0005789;GO:0005886;GO:0005886;GO:0015180;GO:0015187;GO:0015193;GO:0015808;GO:0015816;GO:0015824;GO:0035524;GO:0055038;GO:1902600;	K14209	solute carrier family 36 member 2 [Source:HGNC Symbol;Acc:HGNC:18762]	sp|Q495M3|S36A2_HUMAN Proton-coupled amino acid transporter 2 OS=Homo sapiens OX=9606 GN=SLC36A2 PE=1 SV=1	veNOG01628	E	GO:0015808//L-alanine transport;GO:0015816//glycine transport;GO:0015824//proline transport;GO:0035524//proline transmembrane transport;GO:1902600//proton transmembrane transport;	GO:0005789//endoplasmic reticulum membrane;GO:0005886//plasma membrane;GO:0005886//plasma membrane;GO:0055038//recycling endosome membrane;	GO:0005280//amino acid:proton symporter activity;GO:0005280//amino acid:proton symporter activity;GO:0005297//proline:proton symporter activity;GO:0015180//L-alanine transmembrane transporter activity;GO:0015187//glycine transmembrane transporter activity;GO:0015193//L-proline transmembrane transporter activity;	ko04974(Protein digestion and absorption)
ENSBGRG00000014479	719.121	367.712	1070.53	2.91132	1.54167	0.00722763	1	10	69133632	69148185	-	2900	KIAA0408	-	-	KIAA0408 [Source:HGNC Symbol;Acc:HGNC:21636]	sp|Q6ZU52|K0408_HUMAN Uncharacterized protein KIAA0408 OS=Homo sapiens OX=9606 GN=KIAA0408 PE=1 SV=1	veNOG33531;veNOG09015	S	-	-	-	-
ENSBGRG00000001185	58.3764	14.6088	102.144	6.99193	2.80569	0.00756459	1	7	10204591	10216870	-	1268	-	-	-	-	sp|P17697|CLUS_BOVIN Clusterin OS=Bos taurus OX=9913 GN=CLU PE=1 SV=1	veNOG12047	T	-	-	-	-
ENSBGRG00000021420	697.34	373.201	1021.48	2.73708	1.45264	0.00763044	1	8	67264695	67343827	-	5903	CAMK2A	GO:0004672;GO:0004674;GO:0004683;GO:0005516;GO:0005516;GO:0005524;GO:0005954;GO:0006468;GO:0006468;GO:0016301;GO:0038166;GO:0042802;GO:0042803;GO:0043197;GO:0051092;GO:0060996;GO:1990443;GO:2001222;GO:0004672;GO:0004683;GO:0005516;GO:0005524;GO:0006468;GO:0004672;GO:0004683;GO:0005516;GO:0005524;GO:0006468;GO:0004683;GO:0005516;GO:0006468;	K04515	calcium/calmodulin dependent protein kinase II alpha [Source:HGNC Symbol;Acc:HGNC:1460]	sp|Q9UQM7|KCC2A_HUMAN Calcium/calmodulin-dependent protein kinase type II subunit alpha OS=Homo sapiens OX=9606 GN=CAMK2A PE=1 SV=2	veNOG04411	T	GO:0006468//protein phosphorylation;GO:0006468//protein phosphorylation;GO:0038166//angiotensin-activated signaling pathway;GO:0051092//positive regulation of NF-kappaB transcription factor activity;GO:0060996//dendritic spine development;GO:1990443//peptidyl-threonine autophosphorylation;GO:2001222//regulation of neuron migration;GO:0006468//protein phosphorylation;GO:0006468//protein phosphoryl…	GO:0005954//calcium- and calmodulin-dependent protein kinase complex;GO:0043197//dendritic spine;	GO:0004672//protein kinase activity;GO:0004674//protein serine/threonine kinase activity;GO:0004683//calmodulin-dependent protein kinase activity;GO:0005516//calmodulin binding;GO:0005516//calmodulin binding;GO:0005524//ATP binding;GO:0016301//kinase activity;GO:0042802//identical protein binding;GO:0042803//protein homodimerization activity;GO:0004672//protein kinase activity;GO:0004683//calmodu…	ko05417(Lipid and atherosclerosis);ko05415(Diabetic cardiomyopathy);ko05214(Glioma);ko05205(Proteoglycans in cancer);ko05200(Pathways in cancer);ko05152(Tuberculosis);ko05031(Amphetamine addiction);ko05022(Pathways of neurodegeneration - multiple diseases);ko05012(Parkinson disease);ko04971(Gastric acid secretion);ko04934(Cushing syndrome);ko04925(Aldosterone synthesis and secretion);ko04922(Gluc…
ENSBGRG00000020201	42.4137	16.1781	68.6493	4.24336	2.08521	0.00801616	1	26	231470	244411	+	2412	TFR2	GO:0004998;GO:0004998;GO:0005887;GO:0006898;GO:0009897;GO:0010039;GO:0031410;GO:0033572;GO:0033572;GO:0039706;GO:0045807;GO:0045944;GO:0055072;GO:0055072;GO:0071281;GO:0090277;GO:0140298;GO:1903319;GO:1990712;	K23910	transferrin receptor 2 [Source:HGNC Symbol;Acc:HGNC:11762]	sp|Q9UP52|TFR2_HUMAN Transferrin receptor protein 2 OS=Homo sapiens OX=9606 GN=TFR2 PE=1 SV=1	veNOG10999	T	GO:0006898//receptor-mediated endocytosis;GO:0010039//response to iron ion;GO:0033572//transferrin transport;GO:0033572//transferrin transport;GO:0045807//positive regulation of endocytosis;GO:0045944//positive regulation of transcription by RNA polymerase II;GO:0055072//iron ion homeostasis;GO:0055072//iron ion homeostasis;GO:0071281//cellular response to iron ion;GO:0090277//positive regulation…	GO:0005887//integral component of plasma membrane;GO:0009897//external side of plasma membrane;GO:0031410//cytoplasmic vesicle;GO:1990712//HFE-transferrin receptor complex;	GO:0004998//transferrin receptor activity;GO:0004998//transferrin receptor activity;GO:0039706//co-receptor binding;	-
ENSBGRG00000018525	220.64	123.298	317.983	2.57897	1.36679	0.00832584	1	2	115162906	115315480	-	3037	GRB14	GO:0005737;GO:0005886;GO:0007165;GO:0030674;GO:0030971;GO:0043231;GO:0046627;GO:0007165;GO:0007165;GO:0007165;GO:0007165;	K23696	growth factor receptor bound protein 14 [Source:HGNC Symbol;Acc:HGNC:4565]	sp|Q5ICW4|GRB14_BOVIN Growth factor receptor-bound protein 14 OS=Bos taurus OX=9913 GN=GRB14 PE=1 SV=1	veNOG05637	T	GO:0007165//signal transduction;GO:0046627//negative regulation of insulin receptor signaling pathway;GO:0007165//signal transduction;GO:0007165//signal transduction;GO:0007165//signal transduction;GO:0007165//signal transduction;	GO:0005737//cytoplasm;GO:0005886//plasma membrane;GO:0043231//intracellular membrane-bounded organelle;	GO:0030674//protein-macromolecule adaptor activity;GO:0030971//receptor tyrosine kinase binding;	-
ENSBGRG00000002479	520.68	284.787	756.572	2.65662	1.40959	0.00863386	1	5	10774480	11277216	+	4715	PIK3C2G	GO:0016301;GO:0035091;GO:0046854;GO:0048015;GO:0016301;GO:0035091;GO:0046854;GO:0048015;	-	phosphatidylinositol-4-phosphate 3-kinase catalytic subunit type 2 gamma [Source:HGNC Symbol;Acc:HGNC:8973]	sp|O75747|P3C2G_HUMAN Phosphatidylinositol 4-phosphate 3-kinase C2 domain-containing subunit gamma OS=Homo sapiens OX=9606 GN=PIK3C2G PE=1 SV=3	veNOG14195	T	GO:0046854//phosphatidylinositol phosphate biosynthetic process;GO:0048015//phosphatidylinositol-mediated signaling;GO:0046854//phosphatidylinositol phosphate biosynthetic process;GO:0048015//phosphatidylinositol-mediated signaling;	-	GO:0016301//kinase activity;GO:0035091//phosphatidylinositol binding;GO:0016301//kinase activity;GO:0035091//phosphatidylinositol binding;	-
ENSBGRG00000000855	306.604	183.112	430.095	2.34881	1.23193	0.00880064	1	7	92387503	92555104	-	1988	TTC39B	GO:0005515;GO:0010874;GO:0010887;GO:0042632;GO:0090181;GO:0005515;	K24943	tetratricopeptide repeat domain 39B [Source:HGNC Symbol;Acc:HGNC:23704]	sp|Q5VTQ0|TT39B_HUMAN Tetratricopeptide repeat protein 39B OS=Homo sapiens OX=9606 GN=TTC39B PE=1 SV=4	veNOG03291	S	GO:0010874//regulation of cholesterol efflux;GO:0010887//negative regulation of cholesterol storage;GO:0042632//cholesterol homeostasis;GO:0090181//regulation of cholesterol metabolic process;	-	GO:0005515//protein binding;GO:0005515//protein binding;	-
ENSBGRG00000024230	954.294	321.486	1587.1	4.93677	2.30357	0.00881644	1	25	23015571	23030190	+	1211	SCD	GO:0016717;GO:0004768;GO:0005506;GO:0005730;GO:0005783;GO:0005789;GO:0006636;GO:0016021;GO:0016491;GO:0016717;	K00507	stearoyl-CoA desaturase [Source:HGNC Symbol;Acc:HGNC:10571]	sp|Q9TT94|SCD_BOVIN Stearoyl-CoA desaturase OS=Bos taurus OX=9913 GN=SCD PE=2 SV=2	veNOG03325	I	GO:0006636//unsaturated fatty acid biosynthetic process;	GO:0005730//nucleolus;GO:0005783//endoplasmic reticulum;GO:0005789//endoplasmic reticulum membrane;GO:0016021//integral component of membrane;	GO:0016717//oxidoreductase activity, acting on paired donors, with oxidation of a pair of donors resulting in the reduction of molecular oxygen to two molecules of water;GO:0004768//stearoyl-CoA 9-desaturase activity;GO:0005506//iron ion binding;GO:0016491//oxidoreductase activity;GO:0016717//oxidoreductase activity, acting on paired donors, with oxidation of a pair of donors resulting in the red…	ko04936(Alcoholic liver disease);ko04212(Longevity regulating pathway - worm);ko04152(AMPK signaling pathway);ko03320(PPAR signaling pathway);ko01040(Biosynthesis of unsaturated fatty acids)
ENSBGRG00000024526	6526.34	4188.31	8864.38	2.11646	1.08165	0.00891711	1	14	49046262	49087672	+	7763	-	GO:0001824;GO:0004672;GO:0005524;GO:0005634;GO:0006468;GO:0007088;GO:2001234;GO:0004672;GO:0005524;GO:0006468;GO:0004672;GO:0005524;GO:0006468;	K08818	-	sp|P21127|CD11B_HUMAN Cyclin-dependent kinase 11B OS=Homo sapiens OX=9606 GN=CDK11B PE=1 SV=4	veNOG00913	R	GO:0001824//blastocyst development;GO:0006468//protein phosphorylation;GO:0007088//regulation of mitotic nuclear division;GO:2001234//negative regulation of apoptotic signaling pathway;GO:0006468//protein phosphorylation;GO:0006468//protein phosphorylation;	GO:0005634//nucleus;	GO:0004672//protein kinase activity;GO:0005524//ATP binding;GO:0004672//protein kinase activity;GO:0005524//ATP binding;GO:0004672//protein kinase activity;GO:0005524//ATP binding;	-
ENSBGRG00000002160	366.651	218.709	514.594	2.35287	1.23442	0.00894083	1	3	101105069	101197450	+	3418	LRP8	GO:0005509;GO:0005515;GO:0005509;GO:0005515;GO:0005509;GO:0005515;GO:0001540;GO:0005509;GO:0005515;GO:0005615;GO:0005901;GO:0006897;GO:0007268;GO:0009986;GO:0021517;GO:0021541;GO:0021766;GO:0021819;GO:0030229;GO:0032793;GO:0034185;GO:0038025;GO:0038026;GO:0042981;GO:0043235;GO:0045088;GO:0045860;GO:0047485;GO:0048306;GO:0048813;GO:0050731;GO:0050804;GO:0061003;GO:0061098;GO:1900006;GO:0005509;GO:…	K20052	LDL receptor related protein 8 [Source:HGNC Symbol;Acc:HGNC:6700]	sp|Q14114|LRP8_HUMAN Low-density lipoprotein receptor-related protein 8 OS=Homo sapiens OX=9606 GN=LRP8 PE=1 SV=4	veNOG06000	T	GO:0006897//endocytosis;GO:0007268//chemical synaptic transmission;GO:0021517//ventral spinal cord development;GO:0021541//ammon gyrus development;GO:0021766//hippocampus development;GO:0021819//layer formation in cerebral cortex;GO:0032793//positive regulation of CREB transcription factor activity;GO:0038026//reelin-mediated signaling pathway;GO:0042981//regulation of apoptotic process;GO:004508…	GO:0005615//extracellular space;GO:0005901//caveola;GO:0009986//cell surface;GO:0043235//receptor complex;	GO:0005509//calcium ion binding;GO:0005515//protein binding;GO:0005509//calcium ion binding;GO:0005515//protein binding;GO:0005509//calcium ion binding;GO:0005515//protein binding;GO:0001540//amyloid-beta binding;GO:0005509//calcium ion binding;GO:0005515//protein binding;GO:0030229//very-low-density lipoprotein particle receptor activity;GO:0034185//apolipoprotein binding;GO:0038025//reelin rece…	-
ENSBGRG00000013322	163.123	93.7708	232.476	2.4792	1.30987	0.00905857	1	X	29017863	29018696	-	834	-	-	-	-	sp|Q14CZ0|CP072_HUMAN UPF0472 protein C16orf72 OS=Homo sapiens OX=9606 GN=C16orf72 PE=1 SV=1	veNOG09667	S	-	-	-	-
ENSBGRG00000005244	276.034	139.711	412.358	2.9515	1.56145	0.00954359	1	7	40313432	40328100	-	1623	SLC46A2	GO:0009986;GO:0022857;GO:0043029;GO:0045580;GO:0048538;GO:0055085;GO:0070233;GO:0070430;GO:0022857;GO:0055085;GO:0022857;GO:0055085;	K14614	solute carrier family 46 member 2 [Source:HGNC Symbol;Acc:HGNC:16055]	sp|Q9BY10|TSCOT_HUMAN Thymic stromal cotransporter homolog OS=Homo sapiens OX=9606 GN=SLC46A2 PE=2 SV=1	veNOG14097	P	GO:0043029//T cell homeostasis;GO:0045580//regulation of T cell differentiation;GO:0048538//thymus development;GO:0055085//transmembrane transport;GO:0070233//negative regulation of T cell apoptotic process;GO:0070430//positive regulation of nucleotide-binding oligomerization domain containing 1 signaling pathway;GO:0055085//transmembrane transport;GO:0055085//transmembrane transport;	GO:0009986//cell surface;	GO:0022857//transmembrane transporter activity;GO:0022857//transmembrane transporter activity;GO:0022857//transmembrane transporter activity;	-
ENSBGRG00000021264	23468.5	14021	32916	2.34762	1.2312	0.0103735	1	X	854324	874905	-	2819	PGRMC1	GO:0005741;GO:0006783;GO:0020037;GO:0042803;	K17278	progesterone receptor membrane component 1 [Source:HGNC Symbol;Acc:HGNC:16090]	sp|Q17QC0|PGRC1_BOVIN Membrane-associated progesterone receptor component 1 OS=Bos taurus OX=9913 GN=PGRMC1 PE=2 SV=3	veNOG11785	R	GO:0006783//heme biosynthetic process;	GO:0005741//mitochondrial outer membrane;	GO:0020037//heme binding;GO:0042803//protein homodimerization activity;	-
ENSBGRG00000024327	1297.5	423.998	2171.01	5.12032	2.35623	0.010423	1	14	76175219	76416893	+	6925	PLXNA2	GO:0001756;GO:0005515;GO:0005887;GO:0007165;GO:0007166;GO:0017154;GO:0017154;GO:0021915;GO:0021935;GO:0030334;GO:0042802;GO:0051642;GO:0060037;GO:0060174;GO:0071526;GO:0071526;GO:0007165;GO:0017154;GO:0071526;	K06820	plexin A2 [Source:HGNC Symbol;Acc:HGNC:9100]	sp|O75051|PLXA2_HUMAN Plexin-A2 OS=Homo sapiens OX=9606 GN=PLXNA2 PE=1 SV=4	veNOG01481	T	GO:0001756//somitogenesis;GO:0007165//signal transduction;GO:0007166//cell surface receptor signaling pathway;GO:0021915//neural tube development;GO:0021935//cerebellar granule cell precursor tangential migration;GO:0030334//regulation of cell migration;GO:0051642//centrosome localization;GO:0060037//pharyngeal system development;GO:0060174//limb bud formation;GO:0071526//semaphorin-plexin signal…	GO:0005887//integral component of plasma membrane;	GO:0005515//protein binding;GO:0017154//semaphorin receptor activity;GO:0017154//semaphorin receptor activity;GO:0042802//identical protein binding;GO:0017154//semaphorin receptor activity;	ko04360(Axon guidance)
ENSBGRG00000018216	36.8141	12.7123	60.9158	4.79187	2.26059	0.0104947	1	24	4053095	4097742	-	1500	-	GO:0000786;GO:0003677;GO:0046982;	-	-	sp|P62807|H2B1C_HUMAN Histone H2B type 1-C/E/F/G/I OS=Homo sapiens OX=9606 GN=H2BC4 PE=1 SV=4	KOG1744;NOG50035;veNOG21368	B	-	GO:0000786//nucleosome;	GO:0003677//DNA binding;GO:0046982//protein heterodimerization activity;	-
ENSBGRG00000023086	67.3247	32.7632	101.886	3.10978	1.63681	0.0105417	1	10	27538009	27538286	-	111	-	-	-	-	sp|O02777|CNR1_FELCA Cannabinoid receptor 1 OS=Felis catus OX=9685 GN=CNR1 PE=1 SV=1	veNOG05823	T	-	-	-	-
ENSBGRG00000005559	159.834	89.683	229.985	2.56442	1.35863	0.0106378	1	9	32224793	32253954	-	3109	ATP6V1B1	GO:0000221;GO:0001503;GO:0003091;GO:0003096;GO:0005524;GO:0005737;GO:0005829;GO:0005902;GO:0006693;GO:0006885;GO:0007605;GO:0010468;GO:0015078;GO:0016020;GO:0016323;GO:0016324;GO:0016328;GO:0016471;GO:0030534;GO:0033180;GO:0035812;GO:0042048;GO:0042472;GO:0045851;GO:0046034;GO:0046034;GO:0046961;GO:0055064;GO:0055074;GO:0055075;GO:0070072;GO:0097254;GO:1902600;GO:1902600;GO:1902600;GO:0005524;GO:…	K02147	ATPase H+ transporting V1 subunit B1 [Source:HGNC Symbol;Acc:HGNC:853]	sp|P31407|VATB1_BOVIN V-type proton ATPase subunit B, kidney isoform OS=Bos taurus OX=9913 GN=ATP6V1B1 PE=1 SV=1	veNOG04891	C	GO:0001503//ossification;GO:0003091//renal water homeostasis;GO:0003096//renal sodium ion transport;GO:0006693//prostaglandin metabolic process;GO:0006885//regulation of pH;GO:0007605//sensory perception of sound;GO:0010468//regulation of gene expression;GO:0030534//adult behavior;GO:0035812//renal sodium excretion;GO:0042048//olfactory behavior;GO:0042472//inner ear morphogenesis;GO:0045851//pH …	GO:0000221//vacuolar proton-transporting V-type ATPase, V1 domain;GO:0005737//cytoplasm;GO:0005829//cytosol;GO:0005902//microvillus;GO:0016020//membrane;GO:0016323//basolateral plasma membrane;GO:0016324//apical plasma membrane;GO:0016328//lateral plasma membrane;GO:0016471//vacuolar proton-transporting V-type ATPase complex;GO:0033180//proton-transporting V-type ATPase, V1 domain;GO:0033180//pro…	GO:0005524//ATP binding;GO:0015078//proton transmembrane transporter activity;GO:0046961//proton-transporting ATPase activity, rotational mechanism;GO:0005524//ATP binding;GO:0046961//proton-transporting ATPase activity, rotational mechanism;	ko05323(Rheumatoid arthritis);ko05165(Human papillomavirus infection);ko05120(Epithelial cell signaling in Helicobacter pylori infection);ko05110(Vibrio cholerae infection);ko04966(Collecting duct acid secretion);ko04721(Synaptic vesicle cycle);ko04150(mTOR signaling pathway);ko04145(Phagosome);ko00190(Oxidative phosphorylation)
ENSBGRG00000010193	86.3837	45.1076	127.66	2.83011	1.50086	0.0111135	1	13	35236855	35285004	-	3832	-	GO:0003956;GO:0006471;GO:0003956;GO:0006471;GO:0003956;GO:0006471;GO:0003956;GO:0006471;GO:0003956;GO:0006471;GO:0003956;GO:0006471;GO:0003956;GO:0006471;GO:0003956;GO:0006471;GO:0003956;GO:0006471;GO:0003956;GO:0006471;	K19977	-	sp|Q0VC22|NAR5_BOVIN Ecto-ADP-ribosyltransferase 5 OS=Bos taurus OX=9913 GN=ART5 PE=2 SV=1	veNOG08657	O	GO:0006471//protein ADP-ribosylation;GO:0006471//protein ADP-ribosylation;GO:0006471//protein ADP-ribosylation;GO:0006471//protein ADP-ribosylation;GO:0006471//protein ADP-ribosylation;GO:0006471//protein ADP-ribosylation;GO:0006471//protein ADP-ribosylation;GO:0006471//protein ADP-ribosylation;GO:0006471//protein ADP-ribosylation;GO:0006471//protein ADP-ribosylation;	-	GO:0003956//NAD(P)+-protein-arginine ADP-ribosyltransferase activity;GO:0003956//NAD(P)+-protein-arginine ADP-ribosyltransferase activity;GO:0003956//NAD(P)+-protein-arginine ADP-ribosyltransferase activity;GO:0003956//NAD(P)+-protein-arginine ADP-ribosyltransferase activity;GO:0003956//NAD(P)+-protein-arginine ADP-ribosyltransferase activity;GO:0003956//NAD(P)+-protein-arginine ADP-ribosyltransf…	-
ENSBGRG00000008346	703.128	437.794	968.463	2.21214	1.14544	0.0113758	1	4	115914162	116178975	+	2031	SLC25A13	GO:0000514;GO:0000515;GO:0003333;GO:0005313;GO:0005509;GO:0005509;GO:0005739;GO:0005739;GO:0005743;GO:0005743;GO:0006754;GO:0015171;GO:0015810;GO:0015810;GO:0015813;GO:0042802;GO:0043490;GO:0043490;GO:0045333;GO:0051592;GO:0055085;GO:0003333;GO:0005509;GO:0005743;GO:0015171;GO:0055085;	-	solute carrier family 25 member 13 [Source:HGNC Symbol;Acc:HGNC:10983]	sp|Q9UJS0|CMC2_HUMAN Calcium-binding mitochondrial carrier protein Aralar2 OS=Homo sapiens OX=9606 GN=SLC25A13 PE=1 SV=2	veNOG05132	C	GO:0003333//amino acid transmembrane transport;GO:0006754//ATP biosynthetic process;GO:0015810//aspartate transmembrane transport;GO:0015810//aspartate transmembrane transport;GO:0015813//L-glutamate transmembrane transport;GO:0043490//malate-aspartate shuttle;GO:0043490//malate-aspartate shuttle;GO:0045333//cellular respiration;GO:0051592//response to calcium ion;GO:0055085//transmembrane transp…	GO:0005739//mitochondrion;GO:0005739//mitochondrion;GO:0005743//mitochondrial inner membrane;GO:0005743//mitochondrial inner membrane;GO:0005743//mitochondrial inner membrane;	GO:0005313//L-glutamate transmembrane transporter activity;GO:0005509//calcium ion binding;GO:0005509//calcium ion binding;GO:0015171//amino acid transmembrane transporter activity;GO:0042802//identical protein binding;GO:0005509//calcium ion binding;GO:0015171//amino acid transmembrane transporter activity;	-
ENSBGRG00000000535	108.859	57.28	160.438	2.80094	1.48591	0.0115304	1	8	21617926	21660348	-	2254	-	GO:0003700;GO:0005634;GO:0006355;	-	-	sp|P21999|NFIC_PIG Nuclear factor 1 C-type OS=Sus scrofa OX=9823 GN=NFIC PE=3 SV=1	veNOG01440;KOG3663	K	GO:0006355//regulation of transcription, DNA-templated;	GO:0005634//nucleus;	GO:0003700//DNA-binding transcription factor activity;	-
ENSBGRG00000004273	616.475	305.249	927.701	3.03916	1.60367	0.0116022	1	19	14177185	14182613	-	1886	PYCR1	GO:0004735;GO:0006561;GO:0004735;GO:0006561;GO:0004735;GO:0006561;GO:0004735;GO:0004735;GO:0005739;GO:0006561;GO:0006561;GO:0034599;GO:0042802;GO:0051881;GO:1903206;	K00286	pyrroline-5-carboxylate reductase 1 [Source:HGNC Symbol;Acc:HGNC:9721]	sp|Q58DT4|P5CR1_BOVIN Pyrroline-5-carboxylate reductase 1, mitochondrial OS=Bos taurus OX=9913 GN=PYCR1 PE=2 SV=1	veNOG11110	E	GO:0006561//proline biosynthetic process;GO:0006561//proline biosynthetic process;GO:0006561//proline biosynthetic process;GO:0006561//proline biosynthetic process;GO:0006561//proline biosynthetic process;GO:0034599//cellular response to oxidative stress;GO:0051881//regulation of mitochondrial membrane potential;GO:1903206//negative regulation of hydrogen peroxide-induced cell death;	GO:0005739//mitochondrion;	GO:0004735//pyrroline-5-carboxylate reductase activity;GO:0004735//pyrroline-5-carboxylate reductase activity;GO:0004735//pyrroline-5-carboxylate reductase activity;GO:0004735//pyrroline-5-carboxylate reductase activity;GO:0004735//pyrroline-5-carboxylate reductase activity;GO:0042802//identical protein binding;	ko00330(Arginine and proline metabolism)
ENSBGRG00000014140	2213.93	1108.52	3319.34	2.99439	1.58226	0.0121024	1	6	29105333	29153850	-	5968	SHROOM3	GO:0000902;GO:0001843;GO:0002064;GO:0003779;GO:0051015;	K18625	shroom family member 3 [Source:HGNC Symbol;Acc:HGNC:30422]	sp|Q8TF72|SHRM3_HUMAN Protein Shroom3 OS=Homo sapiens OX=9606 GN=SHROOM3 PE=1 SV=2	veNOG05274	Z	GO:0000902//cell morphogenesis;GO:0001843//neural tube closure;GO:0002064//epithelial cell development;	-	GO:0003779//actin binding;GO:0051015//actin filament binding;	-
ENSBGRG00000020614	1041.26	630.722	1451.8	2.30181	1.20277	0.0121795	1	14	71105918	71137069	-	3096	FLVCR1	GO:0001568;GO:0001701;GO:0005739;GO:0006839;GO:0015232;GO:0015886;GO:0022857;GO:0030218;GO:0035108;GO:0035264;GO:0042733;GO:0046620;GO:0048536;GO:0048704;GO:0055085;GO:0060323;GO:0097037;GO:0022857;GO:0055085;	K08220	feline leukemia virus subgroup C cellular receptor 1 [Source:HGNC Symbol;Acc:HGNC:24682]	sp|Q9Y5Y0|FLVC1_HUMAN Feline leukemia virus subgroup C receptor-related protein 1 OS=Homo sapiens OX=9606 GN=FLVCR1 PE=1 SV=1	veNOG04239	T	GO:0001568//blood vessel development;GO:0001701//in utero embryonic development;GO:0006839//mitochondrial transport;GO:0015886//heme transport;GO:0030218//erythrocyte differentiation;GO:0035108//limb morphogenesis;GO:0035264//multicellular organism growth;GO:0042733//embryonic digit morphogenesis;GO:0046620//regulation of organ growth;GO:0048536//spleen development;GO:0048704//embryonic skeletal …	GO:0005739//mitochondrion;	GO:0015232//heme transmembrane transporter activity;GO:0022857//transmembrane transporter activity;GO:0022857//transmembrane transporter activity;	-
ENSBGRG00000018800	2797.22	1815.45	3778.98	2.08156	1.05767	0.0124923	1	24	8922781	8927174	+	1225	HLA-DRA	GO:0006955;GO:0016020;GO:0019882;GO:0042613;GO:0001772;GO:0001916;GO:0002469;GO:0002491;GO:0002503;GO:0002504;GO:0005764;GO:0005765;GO:0005886;GO:0006955;GO:0009986;GO:0016020;GO:0019882;GO:0019886;GO:0030247;GO:0031902;GO:0032831;GO:0042605;GO:0042608;GO:0042613;GO:0042613;GO:0043382;GO:0045622;GO:0050890;GO:2000516;	K06752	major histocompatibility complex, class II, DR alpha [Source:HGNC Symbol;Acc:HGNC:4947]	sp|P01903|DRA_HUMAN HLA class II histocompatibility antigen, DR alpha chain OS=Homo sapiens OX=9606 GN=HLA-DRA PE=1 SV=2	veNOG06468	R	GO:0006955//immune response;GO:0019882//antigen processing and presentation;GO:0001916//positive regulation of T cell mediated cytotoxicity;GO:0002469//myeloid dendritic cell antigen processing and presentation;GO:0002491//antigen processing and presentation of endogenous peptide antigen via MHC class II;GO:0002503//peptide antigen assembly with MHC class II protein complex;GO:0002504//antigen pr…	GO:0016020//membrane;GO:0042613//MHC class II protein complex;GO:0001772//immunological synapse;GO:0005764//lysosome;GO:0005765//lysosomal membrane;GO:0005886//plasma membrane;GO:0009986//cell surface;GO:0016020//membrane;GO:0031902//late endosome membrane;GO:0042613//MHC class II protein complex;GO:0042613//MHC class II protein complex;	GO:0030247//polysaccharide binding;GO:0042605//peptide antigen binding;GO:0042608//T cell receptor binding;	ko05416(Viral myocarditis);ko05332(Graft-versus-host disease);ko05330(Allograft rejection);ko05323(Rheumatoid arthritis);ko05322(Systemic lupus erythematosus);ko05321(Inflammatory bowel disease);ko05320(Autoimmune thyroid disease);ko05310(Asthma);ko05169(Epstein-Barr virus infection);ko05168(Herpes simplex virus 1 infection);ko05166(Human T-cell leukemia virus 1 infection);ko05164(Influenza A);ko…
ENSBGRG00000005670	42615	5383.41	79846.7	14.832	3.89064	0.013365	1	13	40562089	40587070	-	1698	OVCH2	GO:0004252;GO:0006508;GO:0009566;	K01362	ovochymase 2 (gene/pseudogene) [Source:HGNC Symbol;Acc:HGNC:29970]	sp|Q7RTZ1|OVCH2_HUMAN Ovochymase-2 OS=Homo sapiens OX=9606 GN=OVCH2 PE=3 SV=2	veNOG05946	E	GO:0006508//proteolysis;GO:0009566//fertilization;	-	GO:0004252//serine-type endopeptidase activity;	-
ENSBGRG00000003214	3215.03	1634.54	4795.52	2.93386	1.5528	0.0138462	1	6	104639395	104769721	-	2640	MANBA	GO:0004553;GO:0004567;GO:0005975;GO:0004553;GO:0005975;	K01192	mannosidase beta [Source:HGNC Symbol;Acc:HGNC:6831]	sp|Q29444|MANBA_BOVIN Beta-mannosidase OS=Bos taurus OX=9913 GN=MANBA PE=1 SV=1	veNOG00607	G	GO:0005975//carbohydrate metabolic process;GO:0005975//carbohydrate metabolic process;	-	GO:0004553//hydrolase activity, hydrolyzing O-glycosyl compounds;GO:0004567//beta-mannosidase activity;GO:0004553//hydrolase activity, hydrolyzing O-glycosyl compounds;	ko04142(Lysosome);ko00511(Other glycan degradation)
ENSBGRG00000002304	550.413	53.3882	1047.44	19.6193	4.2942	0.0140778	1	3	108841274	108845354	-	734	TSPAN1	GO:0005654;GO:0005737;GO:0005886;GO:0016020;GO:0016021;GO:0030054;GO:0031982;GO:0043231;GO:0048471;GO:0050821;	K17348	tetraspanin 1 [Source:HGNC Symbol;Acc:HGNC:20657]	sp|Q3T0S3|TSN1_BOVIN Tetraspanin-1 OS=Bos taurus OX=9913 GN=TSPAN1 PE=2 SV=1	veNOG05309	S	GO:0050821//protein stabilization;	GO:0005654//nucleoplasm;GO:0005737//cytoplasm;GO:0005886//plasma membrane;GO:0016020//membrane;GO:0016021//integral component of membrane;GO:0030054//cell junction;GO:0031982//vesicle;GO:0043231//intracellular membrane-bounded organelle;GO:0048471//perinuclear region of cytoplasm;	-	-
ENSBGRG00000012617	41.2536	4.22077	78.2864	18.5479	4.21318	0.0145575	1	12	46621233	46622231	+	999	NPBWR2	GO:0004930;GO:0007186;GO:0007186;GO:0008188;GO:0016021;	K08377	neuropeptides B and W receptor 2 [Source:HGNC Symbol;Acc:HGNC:4530]	sp|Q8MJV2|NPBW2_BOVIN Neuropeptides B/W receptor type 2 OS=Bos taurus OX=9913 GN=NPBWR2 PE=2 SV=1	veNOG00938	T	GO:0007186//G protein-coupled receptor signaling pathway;GO:0007186//G protein-coupled receptor signaling pathway;	GO:0016021//integral component of membrane;	GO:0004930//G protein-coupled receptor activity;GO:0008188//neuropeptide receptor activity;	ko04080(Neuroactive ligand-receptor interaction)
ENSBGRG00000025682	123.868	60.9347	186.802	3.0656	1.61617	0.0148292	1	X	9155473	9272587	+	1878	ENOX2	GO:0003676;GO:0003723;GO:0007624;GO:0007624;GO:0009897;GO:0009897;GO:0016491;GO:0022900;	K24982	ecto-NOX disulfide-thiol exchanger 2 [Source:HGNC Symbol;Acc:HGNC:2259]	sp|Q16206|ENOX2_HUMAN Ecto-NOX disulfide-thiol exchanger 2 OS=Homo sapiens OX=9606 GN=ENOX2 PE=1 SV=2	veNOG09653	R	GO:0007624//ultradian rhythm;GO:0007624//ultradian rhythm;GO:0022900//electron transport chain;	GO:0009897//external side of plasma membrane;GO:0009897//external side of plasma membrane;	GO:0003676//nucleic acid binding;GO:0003723//RNA binding;GO:0016491//oxidoreductase activity;	-
ENSBGRG00000007710	511.474	289.964	732.984	2.52784	1.33791	0.0151534	1	9	7254353	7271473	-	3571	ST6GALNAC4	GO:0006486;GO:0008373;GO:0006486;GO:0008373;GO:0006486;GO:0008373;GO:0006486;GO:0008373;GO:0006486;GO:0008373;	K03374	ST6 N-acetylgalactosaminide alpha-2,6- sialyltransferase 4 [Source:HGNC Symbol;Acc:HGNC:17846]	sp|Q9H4F1|SIA7D_HUMAN Alpha-N-acetyl-neuraminyl-2,3-beta-galactosyl-1,3-N-acetyl-galactosaminide alpha-2,6-sialyltransferase OS=Homo sapiens OX=9606 GN=ST6GALNAC4 PE=2 SV=2	veNOG04146	G	GO:0006486//protein glycosylation;GO:0006486//protein glycosylation;GO:0006486//protein glycosylation;GO:0006486//protein glycosylation;GO:0006486//protein glycosylation;	-	GO:0008373//sialyltransferase activity;GO:0008373//sialyltransferase activity;GO:0008373//sialyltransferase activity;GO:0008373//sialyltransferase activity;GO:0008373//sialyltransferase activity;	ko00604(Glycosphingolipid biosynthesis - ganglio series);ko00512(Mucin type O-glycan biosynthesis)
ENSBGRG00000015413	359.69	79.1717	640.207	8.08632	3.01548	0.0152167	1	12	54866755	54870172	+	878	-	GO:0005576;GO:0045087;	K25606	-	sp|A4H223|DB118_MACFA Beta-defensin 118 OS=Macaca fascicularis OX=9541 GN=DEFB118 PE=3 SV=1	veNOG27042	R	GO:0045087//innate immune response;	GO:0005576//extracellular region;	-	-
ENSBGRG00000005303	131.395	73.3124	189.478	2.58453	1.3699	0.0152557	1	6	126215082	126225246	-	2935	NPY1R	GO:0001601;GO:0001602;GO:0003151;GO:0004930;GO:0004983;GO:0004983;GO:0006006;GO:0007186;GO:0007626;GO:0007631;GO:0008217;GO:0016021;GO:0019233;GO:0040014;	K04204	neuropeptide Y receptor Y1 [Source:HGNC Symbol;Acc:HGNC:7956]	sp|Q1RMU8|NPY1R_BOVIN Neuropeptide Y receptor type 1 OS=Bos taurus OX=9913 GN=NPY1R PE=2 SV=1	veNOG02877	T	GO:0003151//outflow tract morphogenesis;GO:0006006//glucose metabolic process;GO:0007186//G protein-coupled receptor signaling pathway;GO:0007626//locomotory behavior;GO:0007631//feeding behavior;GO:0008217//regulation of blood pressure;GO:0019233//sensory perception of pain;GO:0040014//regulation of multicellular organism growth;	GO:0016021//integral component of membrane;	GO:0001601//peptide YY receptor activity;GO:0001602//pancreatic polypeptide receptor activity;GO:0004930//G protein-coupled receptor activity;GO:0004983//neuropeptide Y receptor activity;GO:0004983//neuropeptide Y receptor activity;	ko04923(Regulation of lipolysis in adipocytes);ko04080(Neuroactive ligand-receptor interaction);ko04024(cAMP signaling pathway)
ENSBGRG00000009606	1594.71	1021.18	2168.24	2.12327	1.08629	0.0153835	1	5	121269861	121335802	+	4531	SREBF2	GO:0000122;GO:0000976;GO:0000978;GO:0001227;GO:0003677;GO:0003700;GO:0005634;GO:0005634;GO:0005654;GO:0005737;GO:0005737;GO:0005783;GO:0005783;GO:0006355;GO:0008022;GO:0009267;GO:0010886;GO:0016020;GO:0032933;GO:0032937;GO:0042632;GO:0043231;GO:0045944;GO:0046983;GO:0070888;GO:0071404;GO:0090370;GO:1902895;GO:1990837;GO:0046983;	K09107	sterol regulatory element binding transcription factor 2 [Source:HGNC Symbol;Acc:HGNC:11290]	sp|Q12772|SRBP2_HUMAN Sterol regulatory element-binding protein 2 OS=Homo sapiens OX=9606 GN=SREBF2 PE=1 SV=2	veNOG00436	K	GO:0000122//negative regulation of transcription by RNA polymerase II;GO:0006355//regulation of transcription, DNA-templated;GO:0009267//cellular response to starvation;GO:0010886//positive regulation of cholesterol storage;GO:0032933//SREBP signaling pathway;GO:0042632//cholesterol homeostasis;GO:0045944//positive regulation of transcription by RNA polymerase II;GO:0071404//cellular response to …	GO:0005634//nucleus;GO:0005634//nucleus;GO:0005654//nucleoplasm;GO:0005737//cytoplasm;GO:0005737//cytoplasm;GO:0005783//endoplasmic reticulum;GO:0005783//endoplasmic reticulum;GO:0016020//membrane;GO:0032937//SREBP-SCAP-Insig complex;GO:0043231//intracellular membrane-bounded organelle;	GO:0000976//transcription cis-regulatory region binding;GO:0000978//RNA polymerase II cis-regulatory region sequence-specific DNA binding;GO:0001227//DNA-binding transcription repressor activity, RNA polymerase II-specific;GO:0003677//DNA binding;GO:0003700//DNA-binding transcription factor activity;GO:0008022//protein C-terminus binding;GO:0046983//protein dimerization activity;GO:0070888//E-box…	-
ENSBGRG00000024637	1946.69	1209.01	2684.37	2.2203	1.15075	0.0155018	1	24	14316648	14406506	-	2723	CD2AP	GO:0005515;GO:0001650;GO:0001726;GO:0005515;GO:0005737;GO:0005886;GO:0005886;GO:0005911;GO:0007015;GO:0017124;GO:0030424;GO:0030425;GO:0031941;GO:0031982;GO:0032905;GO:0032911;GO:0034451;GO:0042802;GO:0050714;GO:0051058;GO:1900182;GO:2000249;GO:0005515;	K13738	CD2 associated protein [Source:HGNC Symbol;Acc:HGNC:14258]	sp|Q9Y5K6|CD2AP_HUMAN CD2-associated protein OS=Homo sapiens OX=9606 GN=CD2AP PE=1 SV=1	NOG24804;veNOG04482	ZT	GO:0007015//actin filament organization;GO:0032905//transforming growth factor beta1 production;GO:0032911//negative regulation of transforming growth factor beta1 production;GO:0050714//positive regulation of protein secretion;GO:0051058//negative regulation of small GTPase mediated signal transduction;GO:1900182//positive regulation of protein localization to nucleus;GO:2000249//regulation of a…	GO:0001650//fibrillar center;GO:0001726//ruffle;GO:0005737//cytoplasm;GO:0005886//plasma membrane;GO:0005886//plasma membrane;GO:0005911//cell-cell junction;GO:0030424//axon;GO:0030425//dendrite;GO:0031941//filamentous actin;GO:0031982//vesicle;GO:0034451//centriolar satellite;	GO:0005515//protein binding;GO:0005515//protein binding;GO:0017124//SH3 domain binding;GO:0042802//identical protein binding;GO:0005515//protein binding;	ko05100(Bacterial invasion of epithelial cells)
ENSBGRG00000015515	2855.81	1903.73	3807.89	2.00023	1.00017	0.0156614	1	3	7947565	7991065	-	2162	DCAF8	GO:0005515;GO:0005634;GO:0005654;GO:0005737;GO:0005739;GO:0005829;GO:0080008;GO:0005515;	K11804	DDB1 and CUL4 associated factor 8 [Source:HGNC Symbol;Acc:HGNC:24891]	sp|Q5TAQ9|DCAF8_HUMAN DDB1- and CUL4-associated factor 8 OS=Homo sapiens OX=9606 GN=DCAF8 PE=1 SV=1	veNOG05863	R	-	GO:0005634//nucleus;GO:0005654//nucleoplasm;GO:0005737//cytoplasm;GO:0005739//mitochondrion;GO:0005829//cytosol;GO:0080008//Cul4-RING E3 ubiquitin ligase complex;	GO:0005515//protein binding;GO:0005515//protein binding;	-
ENSBGRG00000021747	493.591	247.713	739.469	2.98518	1.57782	0.0159571	1	11	8467754	8640113	-	2048	CORO2B	GO:0005515;GO:0016020;GO:0030036;GO:0051015;GO:0005515;GO:0016020;GO:0030036;GO:0051015;GO:0003093;GO:0005515;GO:0005925;GO:0010812;GO:0016020;GO:0017166;GO:0030036;GO:0032956;GO:0048041;GO:0051015;GO:0051497;GO:0080135;GO:1904950;GO:1904951;GO:1990147;GO:0005515;GO:0016020;GO:0030036;GO:0051015;	K13887	coronin 2B [Source:HGNC Symbol;Acc:HGNC:2256]	sp|Q9UQ03|COR2B_HUMAN Coronin-2B OS=Homo sapiens OX=9606 GN=CORO2B PE=1 SV=4	veNOG07753	Z	GO:0030036//actin cytoskeleton organization;GO:0030036//actin cytoskeleton organization;GO:0003093//regulation of glomerular filtration;GO:0010812//negative regulation of cell-substrate adhesion;GO:0030036//actin cytoskeleton organization;GO:0032956//regulation of actin cytoskeleton organization;GO:0048041//focal adhesion assembly;GO:0051497//negative regulation of stress fiber assembly;GO:008013…	GO:0016020//membrane;GO:0016020//membrane;GO:0005925//focal adhesion;GO:0016020//membrane;GO:0016020//membrane;	GO:0005515//protein binding;GO:0051015//actin filament binding;GO:0005515//protein binding;GO:0051015//actin filament binding;GO:0005515//protein binding;GO:0017166//vinculin binding;GO:0051015//actin filament binding;GO:1990147//talin binding;GO:0005515//protein binding;GO:0051015//actin filament binding;	-
ENSBGRG00000017531	1619.35	836.926	2401.78	2.86977	1.52093	0.0162441	1	9	8386780	8398937	-	2022	CRAT	GO:0016746;GO:0003997;GO:0004092;GO:0005739;GO:0005777;GO:0016746;GO:0019254;GO:0033540;GO:0046459;GO:0051791;	K00624	carnitine O-acetyltransferase [Source:HGNC Symbol;Acc:HGNC:2342]	sp|P43155|CACP_HUMAN Carnitine O-acetyltransferase OS=Homo sapiens OX=9606 GN=CRAT PE=1 SV=5	veNOG05019	I	GO:0019254//carnitine metabolic process, CoA-linked;GO:0033540//fatty acid beta-oxidation using acyl-CoA oxidase;GO:0046459//short-chain fatty acid metabolic process;GO:0051791//medium-chain fatty acid metabolic process;	GO:0005739//mitochondrion;GO:0005777//peroxisome;	GO:0016746//acyltransferase activity;GO:0003997//acyl-CoA oxidase activity;GO:0004092//carnitine O-acetyltransferase activity;GO:0016746//acyltransferase activity;	ko04146(Peroxisome)
ENSBGRG00000012055	298.223	124.375	472.072	3.79555	1.92431	0.0164825	1	Y	12487331	12505173	+	1380	CA5B	GO:0004089;GO:0004089;GO:0005739;GO:0005739;GO:0005739;GO:0008270;GO:0009617;GO:0004089;GO:0005739;GO:0008270;	K01672	carbonic anhydrase 5B [Source:HGNC Symbol;Acc:HGNC:1378]	sp|Q9Y2D0|CAH5B_HUMAN Carbonic anhydrase 5B, mitochondrial OS=Homo sapiens OX=9606 GN=CA5B PE=1 SV=1	veNOG07080	C	GO:0009617//response to bacterium;	GO:0005739//mitochondrion;GO:0005739//mitochondrion;GO:0005739//mitochondrion;GO:0005739//mitochondrion;	GO:0004089//carbonate dehydratase activity;GO:0004089//carbonate dehydratase activity;GO:0008270//zinc ion binding;GO:0004089//carbonate dehydratase activity;GO:0008270//zinc ion binding;	ko00910(Nitrogen metabolism)
ENSBGRG00000014555	4634.14	649.043	8619.24	13.2799	3.73117	0.0165051	1	24	7483240	7485396	+	606	LY6G5B	GO:0009897;GO:0032991;GO:0042802;	K20005	lymphocyte antigen 6 family member G5B [Source:HGNC Symbol;Acc:HGNC:13931]	sp|Q8NDX9|LY65B_HUMAN Lymphocyte antigen 6 complex locus protein G5b OS=Homo sapiens OX=9606 GN=LY6G5B PE=1 SV=1	veNOG16526	R	-	GO:0009897//external side of plasma membrane;GO:0032991//protein-containing complex;	GO:0042802//identical protein binding;	-
ENSBGRG00000025098	450.188	72.9674	827.408	11.3394	3.50327	0.0168835	1	X	85161179	85163344	+	609	CITED1	GO:0001570;GO:0001890;GO:0003682;GO:0003713;GO:0005634;GO:0005634;GO:0005737;GO:0005829;GO:0006355;GO:0006913;GO:0007179;GO:0007420;GO:0008022;GO:0010628;GO:0030318;GO:0032496;GO:0032868;GO:0034097;GO:0034341;GO:0042438;GO:0042803;GO:0042981;GO:0043473;GO:0043524;GO:0043627;GO:0045668;GO:0045892;GO:0045893;GO:0045893;GO:0045944;GO:0050693;GO:0051591;GO:0060395;GO:0060711;GO:0060712;GO:0070410;GO:…	K22527	Cbp/p300 interacting transactivator with Glu/Asp rich carboxy-terminal domain 1 [Source:HGNC Symbol;Acc:HGNC:1986]	sp|Q9BDI3|CITE1_BOVIN Cbp/p300-interacting transactivator 1 OS=Bos taurus OX=9913 GN=CITED1 PE=2 SV=1	veNOG03950	K	GO:0001570//vasculogenesis;GO:0001890//placenta development;GO:0006355//regulation of transcription, DNA-templated;GO:0006913//nucleocytoplasmic transport;GO:0007179//transforming growth factor beta receptor signaling pathway;GO:0007420//brain development;GO:0010628//positive regulation of gene expression;GO:0030318//melanocyte differentiation;GO:0032496//response to lipopolysaccharide;GO:0032868…	GO:0005634//nucleus;GO:0005634//nucleus;GO:0005737//cytoplasm;GO:0005829//cytosol;	GO:0003682//chromatin binding;GO:0003713//transcription coactivator activity;GO:0008022//protein C-terminus binding;GO:0042803//protein homodimerization activity;GO:0050693//LBD domain binding;GO:0070410//co-SMAD binding;	-
ENSBGRG00000005609	342.318	215.441	469.195	2.17784	1.1229	0.0172812	1	7	40723797	40742217	+	794	SLC31A1	GO:0005375;GO:0005375;GO:0005770;GO:0005886;GO:0006878;GO:0014704;GO:0015677;GO:0016021;GO:0035434;GO:0042802;GO:0051649;GO:0055037;	K14686	solute carrier family 31 member 1 [Source:HGNC Symbol;Acc:HGNC:11016]	sp|O15431|COPT1_HUMAN High affinity copper uptake protein 1 OS=Homo sapiens OX=9606 GN=SLC31A1 PE=1 SV=1	veNOG13181	P	GO:0006878//cellular copper ion homeostasis;GO:0015677//copper ion import;GO:0035434//copper ion transmembrane transport;GO:0051649//establishment of localization in cell;	GO:0005770//late endosome;GO:0005886//plasma membrane;GO:0014704//intercalated disc;GO:0016021//integral component of membrane;GO:0055037//recycling endosome;	GO:0005375//copper ion transmembrane transporter activity;GO:0005375//copper ion transmembrane transporter activity;GO:0042802//identical protein binding;	ko04978(Mineral absorption);ko01524(Platinum drug resistance)
ENSBGRG00000006847	5176	3177.12	7174.89	2.2583	1.17524	0.0173331	1	9	48821362	48925767	+	4111	EPAS1	GO:0003700;GO:0005515;GO:0005634;GO:0005667;GO:0005737;GO:0006355;GO:0046983;GO:0000978;GO:0000987;GO:0001223;GO:0001228;GO:0001525;GO:0001666;GO:0001892;GO:0001974;GO:0002027;GO:0002070;GO:0003677;GO:0003700;GO:0003700;GO:0005515;GO:0005634;GO:0005634;GO:0005667;GO:0005667;GO:0005737;GO:0005737;GO:0006355;GO:0006366;GO:0006979;GO:0007005;GO:0007601;GO:0010467;GO:0016607;GO:0030097;GO:0030154;GO:…	K09095	endothelial PAS domain protein 1 [Source:HGNC Symbol;Acc:HGNC:3374]	sp|Q99814|EPAS1_HUMAN Endothelial PAS domain-containing protein 1 OS=Homo sapiens OX=9606 GN=EPAS1 PE=1 SV=3	veNOG02228	K	GO:0006355//regulation of transcription, DNA-templated;GO:0001525//angiogenesis;GO:0001666//response to hypoxia;GO:0001892//embryonic placenta development;GO:0001974//blood vessel remodeling;GO:0002027//regulation of heart rate;GO:0002070//epithelial cell maturation;GO:0006355//regulation of transcription, DNA-templated;GO:0006366//transcription by RNA polymerase II;GO:0006979//response to oxidat…	GO:0005634//nucleus;GO:0005667//transcription regulator complex;GO:0005737//cytoplasm;GO:0005634//nucleus;GO:0005634//nucleus;GO:0005667//transcription regulator complex;GO:0005667//transcription regulator complex;GO:0005737//cytoplasm;GO:0005737//cytoplasm;GO:0016607//nuclear speck;GO:0005634//nucleus;GO:0005667//transcription regulator complex;GO:0005737//cytoplasm;	GO:0003700//DNA-binding transcription factor activity;GO:0005515//protein binding;GO:0046983//protein dimerization activity;GO:0000978//RNA polymerase II cis-regulatory region sequence-specific DNA binding;GO:0000987//cis-regulatory region sequence-specific DNA binding;GO:0001223//transcription coactivator binding;GO:0001228//DNA-binding transcription activator activity, RNA polymerase II-specifi…	ko05211(Renal cell carcinoma);ko05200(Pathways in cancer)
ENSBGRG00000025828	714.808	452.121	977.495	2.16202	1.11238	0.017346	1	27	17838026	17840944	+	1697	ADO	GO:0005506;GO:0016702;GO:0047800;GO:0071456;	K10712	2-aminoethanethiol dioxygenase [Source:HGNC Symbol;Acc:HGNC:23506]	sp|Q96SZ5|AEDO_HUMAN 2-aminoethanethiol dioxygenase OS=Homo sapiens OX=9606 GN=ADO PE=1 SV=2	veNOG08905	S	GO:0071456//cellular response to hypoxia;	-	GO:0005506//iron ion binding;GO:0016702//oxidoreductase activity, acting on single donors with incorporation of molecular oxygen, incorporation of two atoms of oxygen;GO:0047800//cysteamine dioxygenase activity;	ko00430(Taurine and hypotaurine metabolism)
ENSBGRG00000012813	67.9776	34.1212	101.834	2.98447	1.57748	0.0181703	1	19	26710210	26720712	-	1458	-	-	K09275	-	sp|Q7T2U9|TFCP2_CHICK Transcription factor CP2 OS=Gallus gallus OX=9031 GN=TFCP2 PE=2 SV=1	veNOG04674	K	-	-	-	-
ENSBGRG00000003280	110.086	60.7387	159.433	2.62489	1.39226	0.0191271	1	1	71617464	71654847	-	1974	HCLS1	GO:0000122;GO:0003779;GO:0005515;GO:0005634;GO:0005634;GO:0005667;GO:0005737;GO:0005737;GO:0005829;GO:0005886;GO:0008284;GO:0009725;GO:0014068;GO:0017124;GO:0019901;GO:0030041;GO:0030218;GO:0030833;GO:0030854;GO:0033138;GO:0042307;GO:0042531;GO:0044877;GO:0045651;GO:0045944;GO:0050731;GO:0051091;GO:0051897;GO:0061629;GO:0071345;GO:2000107;GO:0003779;GO:0005515;GO:0030041;GO:0003779;GO:0005515;GO:…	K06106	hematopoietic cell-specific Lyn substrate 1 [Source:HGNC Symbol;Acc:HGNC:4844]	sp|P14317|HCLS1_HUMAN Hematopoietic lineage cell-specific protein OS=Homo sapiens OX=9606 GN=HCLS1 PE=1 SV=3	veNOG05347	Z	GO:0000122//negative regulation of transcription by RNA polymerase II;GO:0008284//positive regulation of cell population proliferation;GO:0009725//response to hormone;GO:0014068//positive regulation of phosphatidylinositol 3-kinase signaling;GO:0030041//actin filament polymerization;GO:0030218//erythrocyte differentiation;GO:0030833//regulation of actin filament polymerization;GO:0030854//positiv…	GO:0005634//nucleus;GO:0005634//nucleus;GO:0005667//transcription regulator complex;GO:0005737//cytoplasm;GO:0005737//cytoplasm;GO:0005829//cytosol;GO:0005886//plasma membrane;	GO:0003779//actin binding;GO:0005515//protein binding;GO:0017124//SH3 domain binding;GO:0019901//protein kinase binding;GO:0044877//protein-containing complex binding;GO:0061629//RNA polymerase II-specific DNA-binding transcription factor binding;GO:0003779//actin binding;GO:0005515//protein binding;GO:0003779//actin binding;GO:0005515//protein binding;	ko05205(Proteoglycans in cancer);ko05131(Shigellosis);ko05130(Pathogenic Escherichia coli infection);ko05100(Bacterial invasion of epithelial cells);ko04530(Tight junction)
ENSBGRG00000012556	1071.73	689.669	1453.8	2.10796	1.07585	0.0193078	1	18	2598537	2622117	-	2362	SQLE	GO:0004506;GO:0016021;GO:0016126;GO:0050660;GO:0004506;GO:0004506;GO:0016021;GO:0016021;GO:0016126;GO:0016126;GO:0042127;GO:0043231;GO:0050660;GO:0071949;GO:0140042;	K00511	squalene epoxidase [Source:HGNC Symbol;Acc:HGNC:11279]	sp|Q14534|ERG1_HUMAN Squalene monooxygenase OS=Homo sapiens OX=9606 GN=SQLE PE=1 SV=3	veNOG11728	I	GO:0016126//sterol biosynthetic process;GO:0016126//sterol biosynthetic process;GO:0016126//sterol biosynthetic process;GO:0042127//regulation of cell population proliferation;GO:0140042//lipid droplet formation;	GO:0016021//integral component of membrane;GO:0016021//integral component of membrane;GO:0016021//integral component of membrane;GO:0043231//intracellular membrane-bounded organelle;	GO:0004506//squalene monooxygenase activity;GO:0050660//flavin adenine dinucleotide binding;GO:0004506//squalene monooxygenase activity;GO:0004506//squalene monooxygenase activity;GO:0050660//flavin adenine dinucleotide binding;GO:0071949//FAD binding;	ko00100(Steroid biosynthesis)
ENSBGRG00000025087	86.9805	46.3502	127.611	2.75319	1.4611	0.0193467	1	16	79916499	79918526	+	1471	YDJC	GO:0003824;GO:0005975;GO:0003824;GO:0005975;	-	YdjC chitooligosaccharide deacetylase homolog [Source:HGNC Symbol;Acc:HGNC:27158]	sp|A8MPS7|YDJC_HUMAN Carbohydrate deacetylase OS=Homo sapiens OX=9606 GN=YDJC PE=1 SV=1	veNOG07891	R	GO:0005975//carbohydrate metabolic process;GO:0005975//carbohydrate metabolic process;	-	GO:0003824//catalytic activity;GO:0003824//catalytic activity;	-
ENSBGRG00000008267	259.532	162.466	356.599	2.19491	1.13416	0.0202425	1	Y	9086172	9164412	+	2634	CLCN4	GO:0005247;GO:0005254;GO:0005765;GO:0005789;GO:0006821;GO:0006821;GO:0010008;GO:0015297;GO:0016020;GO:0055037;GO:0055085;	K05012	chloride voltage-gated channel 4 [Source:HGNC Symbol;Acc:HGNC:2022]	sp|P51793|CLCN4_HUMAN H(+)/Cl(-) exchange transporter 4 OS=Homo sapiens OX=9606 GN=CLCN4 PE=1 SV=2	opiNOG00191;veNOG12511	P	GO:0006821//chloride transport;GO:0006821//chloride transport;GO:0055085//transmembrane transport;	GO:0005765//lysosomal membrane;GO:0005789//endoplasmic reticulum membrane;GO:0010008//endosome membrane;GO:0016020//membrane;GO:0055037//recycling endosome;	GO:0005247//voltage-gated chloride channel activity;GO:0005254//chloride channel activity;GO:0015297//antiporter activity;	ko04613(Neutrophil extracellular trap formation)
ENSBGRG00000004691	24.7423	0.287205	49.1974	171.297	7.42036	0.0203202	1	16	27659453	27661129	+	1677	-	GO:0003824;	-	-	sp|O02751|CFDP2_BOVIN Craniofacial development protein 2 OS=Bos taurus OX=9913 GN=CFDP2 PE=1 SV=2	KOG1075;veNOG24198;opiNOG04272	SR	-	-	GO:0003824//catalytic activity;	-
ENSBGRG00000018278	86.3922	12.2694	160.515	13.0825	3.70957	0.0208159	1	X	53689698	53691634	+	1607	-	-	-	-	sp|Q2TBV0|BEX2_BOVIN Protein BEX2 OS=Bos taurus OX=9913 GN=BEX2 PE=2 SV=1	veNOG21277;carNOG15980;veNOG22296	STK	-	-	-	-
ENSBGRG00000012334	330.029	213.252	446.806	2.09521	1.06709	0.0208503	1	13	52087680	52361593	-	1488	SERGEF	GO:0005634;GO:0005634;GO:0005654;GO:0005737;GO:0005737;GO:0005829;GO:0050709;	K15421	secretion regulating guanine nucleotide exchange factor [Source:HGNC Symbol;Acc:HGNC:17499]	sp|Q3MHW0|SRGEF_BOVIN Secretion-regulating guanine nucleotide exchange factor OS=Bos taurus OX=9913 GN=SERGEF PE=2 SV=1	veNOG07274	T	GO:0050709//negative regulation of protein secretion;	GO:0005634//nucleus;GO:0005634//nucleus;GO:0005654//nucleoplasm;GO:0005737//cytoplasm;GO:0005737//cytoplasm;GO:0005829//cytosol;	-	-
ENSBGRG00000013142	254.159	135.202	373.115	2.75968	1.4645	0.0208756	1	10	67503459	67519369	+	1647	-	GO:0003824;GO:0003824;GO:0003824;	-	-	sp|Q2YDJ4|HINT3_BOVIN Adenosine 5&apos;-monophosphoramidase HINT3 OS=Bos taurus OX=9913 GN=HINT3 PE=2 SV=1	veNOG05197	R	-	-	GO:0003824//catalytic activity;GO:0003824//catalytic activity;GO:0003824//catalytic activity;	-
ENSBGRG00000000567	620.04	408.321	831.759	2.03702	1.02646	0.0209715	1	6	54990450	55049522	-	3000	CWH43	-	-	cell wall biogenesis 43 C-terminal homolog [Source:HGNC Symbol;Acc:HGNC:26133]	sp|Q9H720|PG2IP_HUMAN PGAP2-interacting protein OS=Homo sapiens OX=9606 GN=CWH43 PE=2 SV=2	veNOG01711	S	-	-	-	-
ENSBGRG00000008625	414.085	47.836	780.334	16.3127	4.02792	0.0215559	1	2	107172550	107219516	+	3284	GALNT5	GO:0004653;	K00710	polypeptide N-acetylgalactosaminyltransferase 5 [Source:HGNC Symbol;Acc:HGNC:4127]	sp|Q7Z7M9|GALT5_HUMAN Polypeptide N-acetylgalactosaminyltransferase 5 OS=Homo sapiens OX=9606 GN=GALNT5 PE=1 SV=1	veNOG09066	O	-	-	GO:0004653//polypeptide N-acetylgalactosaminyltransferase activity;	ko00514(Other types of O-glycan biosynthesis);ko00512(Mucin type O-glycan biosynthesis)
ENSBGRG00000008646	22.6737	3.19221	42.1553	13.2057	3.72308	0.0221913	1	2	20261483	20263371	-	984	-	GO:0016021;	-	-	sp|Q99388|CSPRS_MOUSE Component of Sp100-rs OS=Mus musculus OX=10090 GN=Csprs PE=2 SV=1	veNOG15651	R	-	GO:0016021//integral component of membrane;	-	-
ENSBGRG00000008882	1520.88	932.006	2109.75	2.26367	1.17866	0.022317	1	10	80913153	80993704	+	1800	SLC17A5	GO:0005765;GO:0005829;GO:0005886;GO:0005886;GO:0009617;GO:0015136;GO:0015739;GO:0022857;GO:0031410;GO:0055085;GO:0022857;GO:0055085;GO:0022857;GO:0055085;GO:0022857;GO:0055085;	K12301	solute carrier family 17 member 5 [Source:HGNC Symbol;Acc:HGNC:10933]	sp|Q9MZD1|S17A5_SHEEP Sialin OS=Ovis aries OX=9940 GN=SLC17A5 PE=2 SV=1	veNOG00107	P	GO:0009617//response to bacterium;GO:0015739//sialic acid transport;GO:0055085//transmembrane transport;GO:0055085//transmembrane transport;GO:0055085//transmembrane transport;GO:0055085//transmembrane transport;	GO:0005765//lysosomal membrane;GO:0005829//cytosol;GO:0005886//plasma membrane;GO:0005886//plasma membrane;GO:0031410//cytoplasmic vesicle;	GO:0015136//sialic acid transmembrane transporter activity;GO:0022857//transmembrane transporter activity;GO:0022857//transmembrane transporter activity;GO:0022857//transmembrane transporter activity;GO:0022857//transmembrane transporter activity;	ko04142(Lysosome)
ENSBGRG00000002866	478.876	309.968	647.783	2.08984	1.06339	0.02283	1	4	58631554	58635188	+	693	-	-	-	-	sp|Q8IV56|PRR15_HUMAN Proline-rich protein 15 OS=Homo sapiens OX=9606 GN=PRR15 PE=1 SV=1	veNOG22379	S	-	-	-	-
ENSBGRG00000024168	199.303	125.38	273.226	2.17918	1.12379	0.0229937	1	12	49900097	49901242	-	1146	FAM217B	GO:0005654;GO:0005829;	-	family with sequence similarity 217 member B [Source:HGNC Symbol;Acc:HGNC:16170]	sp|Q9NTX9|F217B_HUMAN Protein FAM217B OS=Homo sapiens OX=9606 GN=FAM217B PE=1 SV=1	veNOG01803	S	-	GO:0005654//nucleoplasm;GO:0005829//cytosol;	-	-
ENSBGRG00000000309	274.034	176.452	371.616	2.10605	1.07454	0.023125	1	5	79451385	79453789	-	1971	FIGNL2	GO:0005524;GO:0016887;	-	fidgetin like 2 [Source:HGNC Symbol;Acc:HGNC:13287]	sp|A6NMB9|FIGL2_HUMAN Fidgetin-like protein 2 OS=Homo sapiens OX=9606 GN=FIGNL2 PE=2 SV=2	veNOG07682	O	-	-	GO:0005524//ATP binding;GO:0016887//ATP hydrolysis activity;	-
ENSBGRG00000011232	504.342	334.024	674.661	2.0198	1.01421	0.0232846	1	20	29890871	29933839	-	2040	HEATR3	-	K24812	HEAT repeat containing 3 [Source:HGNC Symbol;Acc:HGNC:26087]	sp|Q7Z4Q2|HEAT3_HUMAN HEAT repeat-containing protein 3 OS=Homo sapiens OX=9606 GN=HEATR3 PE=1 SV=2	veNOG00100	S	-	-	-	-
ENSBGRG00000011516	451.617	208.683	694.55	3.32825	1.73476	0.0245109	1	18	66195716	66237190	+	1155	TMEM64	GO:0005783;GO:0030316;GO:0043462;GO:0045600;GO:0045668;GO:0045672;GO:0045780;GO:0051480;GO:0090090;	-	transmembrane protein 64 [Source:HGNC Symbol;Acc:HGNC:25441]	sp|Q3U145|TMM64_MOUSE Transmembrane protein 64 OS=Mus musculus OX=10090 GN=Tmem64 PE=1 SV=1	veNOG07574	S	GO:0030316//osteoclast differentiation;GO:0043462//regulation of ATP-dependent activity;GO:0045600//positive regulation of fat cell differentiation;GO:0045668//negative regulation of osteoblast differentiation;GO:0045672//positive regulation of osteoclast differentiation;GO:0045780//positive regulation of bone resorption;GO:0051480//regulation of cytosolic calcium ion concentration;GO:0090090//ne…	GO:0005783//endoplasmic reticulum;	-	-
ENSBGRG00000011092	2602.35	1483.43	3721.27	2.50856	1.32686	0.0246899	1	11	21370153	21415241	+	3101	TRIM36	GO:0000281;GO:0001669;GO:0004842;GO:0004842;GO:0005515;GO:0005737;GO:0007051;GO:0007340;GO:0008270;GO:0043014;GO:0051726;GO:0051726;GO:0070507;GO:0004842;GO:0005515;GO:0008270;GO:0051726;GO:0004842;GO:0005515;GO:0008270;GO:0051726;	K12013	tripartite motif containing 36 [Source:HGNC Symbol;Acc:HGNC:16280]	sp|Q9NQ86|TRI36_HUMAN E3 ubiquitin-protein ligase TRIM36 OS=Homo sapiens OX=9606 GN=TRIM36 PE=1 SV=2	veNOG03980	O	GO:0000281//mitotic cytokinesis;GO:0007051//spindle organization;GO:0007340//acrosome reaction;GO:0051726//regulation of cell cycle;GO:0051726//regulation of cell cycle;GO:0070507//regulation of microtubule cytoskeleton organization;GO:0051726//regulation of cell cycle;GO:0051726//regulation of cell cycle;	GO:0001669//acrosomal vesicle;GO:0005737//cytoplasm;	GO:0004842//ubiquitin-protein transferase activity;GO:0004842//ubiquitin-protein transferase activity;GO:0005515//protein binding;GO:0008270//zinc ion binding;GO:0043014//alpha-tubulin binding;GO:0004842//ubiquitin-protein transferase activity;GO:0005515//protein binding;GO:0008270//zinc ion binding;GO:0004842//ubiquitin-protein transferase activity;GO:0005515//protein binding;GO:0008270//zinc io…	-
ENSBGRG00000002846	513.493	320.931	706.056	2.20002	1.13752	0.0257641	1	3	58908670	59033069	+	3152	GBP2	GO:0003924;GO:0005525;GO:0003924;GO:0005525;GO:0003924;GO:0005525;GO:0005634;GO:0005654;GO:0005737;GO:0005794;GO:0005829;GO:0034504;GO:0042802;GO:0042803;GO:0048471;GO:0071346;GO:0071347;GO:0071356;GO:0003924;GO:0005525;GO:0003924;GO:0005525;	K20897	guanylate binding protein 2 [Source:HGNC Symbol;Acc:HGNC:4183]	sp|P32456|GBP2_HUMAN Guanylate-binding protein 2 OS=Homo sapiens OX=9606 GN=GBP2 PE=1 SV=3	veNOG06755	R	GO:0034504//protein localization to nucleus;GO:0071346//cellular response to interferon-gamma;GO:0071347//cellular response to interleukin-1;GO:0071356//cellular response to tumor necrosis factor;	GO:0005634//nucleus;GO:0005654//nucleoplasm;GO:0005737//cytoplasm;GO:0005794//Golgi apparatus;GO:0005829//cytosol;GO:0048471//perinuclear region of cytoplasm;	GO:0003924//GTPase activity;GO:0005525//GTP binding;GO:0003924//GTPase activity;GO:0005525//GTP binding;GO:0003924//GTPase activity;GO:0005525//GTP binding;GO:0042802//identical protein binding;GO:0042803//protein homodimerization activity;GO:0003924//GTPase activity;GO:0005525//GTP binding;GO:0003924//GTPase activity;GO:0005525//GTP binding;	ko04621(NOD-like receptor signaling pathway)
ENSBGRG00000007506	297.054	155.468	438.641	2.82143	1.49643	0.0259697	1	19	15292335	15294583	-	2112	ZNF750	GO:0000122;GO:0000978;GO:0001227;GO:0001228;GO:0005634;GO:0008544;GO:0010719;GO:0045944;GO:1990841;	K24377	zinc finger protein 750 [Source:HGNC Symbol;Acc:HGNC:25843]	sp|A2VDR9|ZN750_BOVIN Zinc finger protein 750 OS=Bos taurus OX=9913 GN=ZNF750 PE=2 SV=1	veNOG04407	K	GO:0000122//negative regulation of transcription by RNA polymerase II;GO:0008544//epidermis development;GO:0010719//negative regulation of epithelial to mesenchymal transition;GO:0045944//positive regulation of transcription by RNA polymerase II;	GO:0005634//nucleus;	GO:0000978//RNA polymerase II cis-regulatory region sequence-specific DNA binding;GO:0001227//DNA-binding transcription repressor activity, RNA polymerase II-specific;GO:0001228//DNA-binding transcription activator activity, RNA polymerase II-specific;GO:1990841//promoter-specific chromatin binding;	-
ENSBGRG00000004941	1115.81	510.1	1721.52	3.37487	1.75483	0.0262497	1	6	68220803	68434764	+	6015	ARAP2	GO:0005096;GO:0005515;GO:0005547;GO:0005547;GO:0007165;GO:0043547;GO:0005096;GO:0005547;GO:0007165;GO:0043547;	K18440	ArfGAP with RhoGAP domain, ankyrin repeat and PH domain 2 [Source:HGNC Symbol;Acc:HGNC:16924]	sp|Q8WZ64|ARAP2_HUMAN Arf-GAP with Rho-GAP domain, ANK repeat and PH domain-containing protein 2 OS=Homo sapiens OX=9606 GN=ARAP2 PE=1 SV=3	veNOG03318	T	GO:0007165//signal transduction;GO:0043547//positive regulation of GTPase activity;GO:0007165//signal transduction;GO:0043547//positive regulation of GTPase activity;	-	GO:0005096//GTPase activator activity;GO:0005515//protein binding;GO:0005547//phosphatidylinositol-3,4,5-trisphosphate binding;GO:0005547//phosphatidylinositol-3,4,5-trisphosphate binding;GO:0005096//GTPase activator activity;GO:0005547//phosphatidylinositol-3,4,5-trisphosphate binding;	ko04144(Endocytosis)
ENSBGRG00000016684	1353.25	742.29	1964.2	2.64614	1.40389	0.0265913	1	18	4155517	4158138	+	2622	ZHX1	GO:0000122;GO:0003677;GO:0003700;GO:0005634;GO:0005634;GO:0005654;GO:0045892;GO:0046982;	K24879	zinc fingers and homeoboxes 1 [Source:HGNC Symbol;Acc:HGNC:12871]	sp|A2T7S4|ZHX1_PONPY Zinc fingers and homeoboxes protein 1 OS=Pongo pygmaeus OX=9600 GN=ZHX1 PE=3 SV=1	veNOG05935	K	GO:0000122//negative regulation of transcription by RNA polymerase II;GO:0045892//negative regulation of transcription, DNA-templated;	GO:0005634//nucleus;GO:0005634//nucleus;GO:0005654//nucleoplasm;	GO:0003677//DNA binding;GO:0003700//DNA-binding transcription factor activity;GO:0046982//protein heterodimerization activity;	-
ENSBGRG00000006523	357.673	29.471	685.874	23.2728	4.54058	0.0268959	1	9	28368980	28468081	+	1686	M1AP	GO:0005737;GO:0007127;GO:0007283;GO:0007283;GO:0007292;GO:0042802;GO:0051308;GO:0007127;GO:0007283;	-	meiosis 1 associated protein [Source:HGNC Symbol;Acc:HGNC:25183]	sp|Q8TC57|M1AP_HUMAN Meiosis 1 arrest protein OS=Homo sapiens OX=9606 GN=M1AP PE=1 SV=1	veNOG00590	S	GO:0007127//meiosis I;GO:0007283//spermatogenesis;GO:0007283//spermatogenesis;GO:0007292//female gamete generation;GO:0051308//male meiosis chromosome separation;GO:0007127//meiosis I;GO:0007283//spermatogenesis;	GO:0005737//cytoplasm;	GO:0042802//identical protein binding;	-
ENSBGRG00000003984	229.218	126.719	331.717	2.61773	1.38832	0.0272255	1	7	76652942	76661005	+	3342	DMRT2	GO:0000977;GO:0001228;GO:0005634;GO:0006355;GO:0014807;GO:0042802;GO:0043565;GO:0043565;GO:0045944;GO:0048706;GO:0061055;GO:2000287;GO:0005634;GO:0006355;GO:0043565;GO:0005634;GO:0006355;GO:0005634;GO:0006355;GO:0043565;GO:0005634;GO:0006355;	K19489	doublesex and mab-3 related transcription factor 2 [Source:HGNC Symbol;Acc:HGNC:2935]	sp|Q9Y5R5|DMRT2_HUMAN Doublesex- and mab-3-related transcription factor 2 OS=Homo sapiens OX=9606 GN=DMRT2 PE=1 SV=2	veNOG06071	K	GO:0006355//regulation of transcription, DNA-templated;GO:0014807//regulation of somitogenesis;GO:0045944//positive regulation of transcription by RNA polymerase II;GO:0048706//embryonic skeletal system development;GO:0061055//myotome development;GO:2000287//positive regulation of myotome development;GO:0006355//regulation of transcription, DNA-templated;GO:0006355//regulation of transcription, D…	GO:0005634//nucleus;GO:0005634//nucleus;GO:0005634//nucleus;GO:0005634//nucleus;GO:0005634//nucleus;	GO:0000977//RNA polymerase II transcription regulatory region sequence-specific DNA binding;GO:0001228//DNA-binding transcription activator activity, RNA polymerase II-specific;GO:0042802//identical protein binding;GO:0043565//sequence-specific DNA binding;GO:0043565//sequence-specific DNA binding;GO:0043565//sequence-specific DNA binding;GO:0043565//sequence-specific DNA binding;	-
ENSBGRG00000024066	15643.4	9921.41	21365.3	2.15345	1.10665	0.0277547	1	23	48299514	48361231	-	2805	DAB2	GO:0000122;GO:0001650;GO:0001934;GO:0005886;GO:0005905;GO:0008022;GO:0010718;GO:0010862;GO:0030136;GO:0030335;GO:0030511;GO:0032091;GO:0032436;GO:0035026;GO:0035615;GO:0038024;GO:0043066;GO:0043231;GO:0045807;GO:0045944;GO:0046332;GO:0060391;GO:0060766;GO:0090090;GO:1903077;GO:2000096;GO:2000370;GO:2000643;	K12475	DAB adaptor protein 2 [Source:HGNC Symbol;Acc:HGNC:2662]	sp|P98082|DAB2_HUMAN Disabled homolog 2 OS=Homo sapiens OX=9606 GN=DAB2 PE=1 SV=3	veNOG11016	T	GO:0000122//negative regulation of transcription by RNA polymerase II;GO:0001934//positive regulation of protein phosphorylation;GO:0010718//positive regulation of epithelial to mesenchymal transition;GO:0010862//positive regulation of pathway-restricted SMAD protein phosphorylation;GO:0030335//positive regulation of cell migration;GO:0030511//positive regulation of transforming growth factor bet…	GO:0001650//fibrillar center;GO:0005886//plasma membrane;GO:0005905//clathrin-coated pit;GO:0030136//clathrin-coated vesicle;GO:0043231//intracellular membrane-bounded organelle;	GO:0008022//protein C-terminus binding;GO:0035615//clathrin adaptor activity;GO:0038024//cargo receptor activity;GO:0046332//SMAD binding;	ko04144(Endocytosis)
ENSBGRG00000004814	852.331	500.035	1204.63	2.40908	1.26848	0.0279418	1	5	78928434	78969577	-	1758	BIN2	GO:0001891;GO:0002102;GO:0005515;GO:0005543;GO:0005737;GO:0005886;GO:0006911;GO:0060326;GO:0071800;GO:0097320;GO:0005515;GO:0005737;GO:0005515;GO:0005737;	K20119	bridging integrator 2 [Source:HGNC Symbol;Acc:HGNC:1053]	sp|Q9UBW5|BIN2_HUMAN Bridging integrator 2 OS=Homo sapiens OX=9606 GN=BIN2 PE=1 SV=3	veNOG03809	U	GO:0006911//phagocytosis, engulfment;GO:0060326//cell chemotaxis;GO:0071800//podosome assembly;GO:0097320//plasma membrane tubulation;	GO:0001891//phagocytic cup;GO:0002102//podosome;GO:0005737//cytoplasm;GO:0005886//plasma membrane;GO:0005737//cytoplasm;GO:0005737//cytoplasm;	GO:0005515//protein binding;GO:0005543//phospholipid binding;GO:0005515//protein binding;GO:0005515//protein binding;	-
ENSBGRG00000023759	1626.54	987.679	2265.4	2.29366	1.19765	0.0281432	1	26	25146859	25197411	-	1575	METTL9	GO:0005783;GO:0106370;GO:0106370;	-	methyltransferase like 9 [Source:HGNC Symbol;Acc:HGNC:24586]	sp|Q0VCJ8|METL9_BOVIN Protein-L-histidine N-pros-methyltransferase OS=Bos taurus OX=9913 GN=METTL9 PE=2 SV=1	veNOG05381	R	-	GO:0005783//endoplasmic reticulum;	GO:0106370//protein-L-histidine N-pros-methyltransferase activity;GO:0106370//protein-L-histidine N-pros-methyltransferase activity;	-
ENSBGRG00000000709	2042.46	1265.22	2819.71	2.22863	1.15616	0.0284338	1	3	63808967	63839088	+	2734	MCOLN3	GO:0005261;GO:0005737;GO:0005886;GO:0007626;GO:0042491;GO:0005261;GO:0005261;	K04994	mucolipin 3 [Source:HGNC Symbol;Acc:HGNC:13358]	sp|Q8TDD5|MCLN3_HUMAN Mucolipin-3 OS=Homo sapiens OX=9606 GN=MCOLN3 PE=1 SV=1	veNOG11314	P	GO:0007626//locomotory behavior;GO:0042491//inner ear auditory receptor cell differentiation;	GO:0005737//cytoplasm;GO:0005886//plasma membrane;	GO:0005261//cation channel activity;GO:0005261//cation channel activity;GO:0005261//cation channel activity;	ko04020(Calcium signaling pathway)
ENSBGRG00000018445	2489.78	471.76	4507.81	9.5553	3.2563	0.0287117	1	26	623893	628723	+	1635	-	-	-	-	sp|Q08BN9|NXPE3_DANRE NXPE family member 3 OS=Danio rerio OX=7955 GN=nxpe3 PE=2 SV=1	veNOG14584	S	-	-	-	-
ENSBGRG00000006798	391.287	258.361	524.212	2.02899	1.02076	0.0291027	1	14	58612502	59044079	+	3906	RASAL2	GO:0002021;GO:0007165;GO:0009749;GO:0010467;GO:0035264;GO:0043087;GO:0060612;GO:2000257;GO:0007165;GO:0043087;	K17633	RAS protein activator like 2 [Source:HGNC Symbol;Acc:HGNC:9874]	sp|Q9UJF2|NGAP_HUMAN Ras GTPase-activating protein nGAP OS=Homo sapiens OX=9606 GN=RASAL2 PE=1 SV=2	veNOG07800	T	GO:0002021//response to dietary excess;GO:0007165//signal transduction;GO:0009749//response to glucose;GO:0010467//gene expression;GO:0035264//multicellular organism growth;GO:0043087//regulation of GTPase activity;GO:0060612//adipose tissue development;GO:2000257//regulation of protein activation cascade;GO:0007165//signal transduction;GO:0043087//regulation of GTPase activity;	-	-	ko04014(Ras signaling pathway)
ENSBGRG00000016984	1530.5	1016.09	2044.9	2.01251	1.009	0.0300831	1	8	41892096	41895083	+	660	-	GO:0005758;	-	PRELI domain containing 1 [Source:HGNC Symbol;Acc:HGNC:30255]	sp|Q32KN9|PRLD1_BOVIN PRELI domain-containing protein 1, mitochondrial OS=Bos taurus OX=9913 GN=PRELID1 PE=2 SV=1	veNOG04919	U	-	GO:0005758//mitochondrial intermembrane space;	-	-
ENSBGRG00000017388	91.7105	50.1374	133.284	2.65837	1.41054	0.0310738	1	20	4103326	4104412	+	914	-	GO:0005758;	-	-	sp|Q32KN9|PRLD1_BOVIN PRELI domain-containing protein 1, mitochondrial OS=Bos taurus OX=9913 GN=PRELID1 PE=2 SV=1	veNOG04919	U	-	GO:0005758//mitochondrial intermembrane space;	-	-
ENSBGRG00000025258	143.486	90.3913	196.58	2.17477	1.12086	0.0318524	1	X	95031802	95043226	-	1359	FOXP3	GO:0000122;GO:0000978;GO:0000981;GO:0001782;GO:0001818;GO:0002262;GO:0002361;GO:0002456;GO:0002507;GO:0002513;GO:0002517;GO:0002637;GO:0002666;GO:0002667;GO:0002669;GO:0002677;GO:0002725;GO:0002851;GO:0002870;GO:0003677;GO:0003700;GO:0003700;GO:0003700;GO:0003714;GO:0005634;GO:0005634;GO:0005654;GO:0005737;GO:0005737;GO:0006351;GO:0006355;GO:0006357;GO:0006366;GO:0006954;GO:0008285;GO:0009615;GO:…	K10163	forkhead box P3 [Source:HGNC Symbol;Acc:HGNC:6106]	sp|Q6U8D7|FOXP3_MACFA Forkhead box protein P3 OS=Macaca fascicularis OX=9541 GN=FOXP3 PE=2 SV=1	veNOG06541	K	GO:0000122//negative regulation of transcription by RNA polymerase II;GO:0001782//B cell homeostasis;GO:0001818//negative regulation of cytokine production;GO:0002262//myeloid cell homeostasis;GO:0002361//CD4-positive, CD25-positive, alpha-beta regulatory T cell differentiation;GO:0002456//T cell mediated immunity;GO:0002507//tolerance induction;GO:0002513//tolerance induction to self antigen;GO:…	GO:0005634//nucleus;GO:0005634//nucleus;GO:0005654//nucleoplasm;GO:0005737//cytoplasm;GO:0005737//cytoplasm;	GO:0000978//RNA polymerase II cis-regulatory region sequence-specific DNA binding;GO:0000981//DNA-binding transcription factor activity, RNA polymerase II-specific;GO:0003677//DNA binding;GO:0003700//DNA-binding transcription factor activity;GO:0003700//DNA-binding transcription factor activity;GO:0003700//DNA-binding transcription factor activity;GO:0003714//transcription corepressor activity;GO…	ko05321(Inflammatory bowel disease);ko04659(Th17 cell differentiation)
ENSBGRG00000017096	193.043	88.9163	297.169	3.34212	1.74077	0.0318811	1	8	41896096	41900009	-	648	MXD3	GO:0000122;GO:0000977;GO:0001227;GO:0003677;GO:0045892;GO:0046983;GO:0090575;	K09114	MAX dimerization protein 3 [Source:HGNC Symbol;Acc:HGNC:14008]	sp|Q9BW11|MAD3_HUMAN Max dimerization protein 3 OS=Homo sapiens OX=9606 GN=MXD3 PE=1 SV=1	veNOG13715	K	GO:0000122//negative regulation of transcription by RNA polymerase II;GO:0045892//negative regulation of transcription, DNA-templated;	GO:0090575//RNA polymerase II transcription regulator complex;	GO:0000977//RNA polymerase II transcription regulatory region sequence-specific DNA binding;GO:0001227//DNA-binding transcription repressor activity, RNA polymerase II-specific;GO:0003677//DNA binding;GO:0046983//protein dimerization activity;	-
ENSBGRG00000013723	367.533	226.139	508.926	2.2505	1.17024	0.0323408	1	14	40725104	40744909	+	246	CTNNBIP1	GO:0000122;GO:0001658;GO:0002528;GO:0005634;GO:0005737;GO:0005829;GO:0008013;GO:0008013;GO:0008013;GO:0009952;GO:0030178;GO:0030178;GO:0030877;GO:0031333;GO:0032091;GO:0043392;GO:0043433;GO:0045657;GO:0045669;GO:0048662;GO:0060633;GO:0070016;GO:0072201;GO:0090090;GO:1990711;	K04493	catenin beta interacting protein 1 [Source:HGNC Symbol;Acc:HGNC:16913]	sp|Q5E9N2|CNBP1_BOVIN Beta-catenin-interacting protein 1 OS=Bos taurus OX=9913 GN=CTNNBIP1 PE=3 SV=1	veNOG23015	T	GO:0000122//negative regulation of transcription by RNA polymerase II;GO:0001658//branching involved in ureteric bud morphogenesis;GO:0002528//regulation of vascular permeability involved in acute inflammatory response;GO:0009952//anterior/posterior pattern specification;GO:0030178//negative regulation of Wnt signaling pathway;GO:0030178//negative regulation of Wnt signaling pathway;GO:0031333//n…	GO:0005634//nucleus;GO:0005737//cytoplasm;GO:0005829//cytosol;GO:0030877//beta-catenin destruction complex;GO:1990711//beta-catenin-ICAT complex;	GO:0008013//beta-catenin binding;GO:0008013//beta-catenin binding;GO:0008013//beta-catenin binding;GO:0070016//armadillo repeat domain binding;	ko04310(Wnt signaling pathway)
ENSBGRG00000004469	2088.34	926.989	3249.7	3.50565	1.80968	0.0324669	1	1	53899912	54146464	+	2952	ALCAM	GO:0001772;GO:0007157;GO:0007411;GO:0008045;GO:0009897;GO:0030424;GO:0031226;GO:0042101;GO:0042802;GO:0043025;	K06547	activated leukocyte cell adhesion molecule [Source:HGNC Symbol;Acc:HGNC:400]	sp|Q9BH13|CD166_BOVIN CD166 antigen OS=Bos taurus OX=9913 GN=ALCAM PE=2 SV=1	veNOG11249	T	GO:0007157//heterophilic cell-cell adhesion via plasma membrane cell adhesion molecules;GO:0007411//axon guidance;GO:0008045//motor neuron axon guidance;	GO:0001772//immunological synapse;GO:0009897//external side of plasma membrane;GO:0030424//axon;GO:0031226//intrinsic component of plasma membrane;GO:0042101//T cell receptor complex;GO:0043025//neuronal cell body;	GO:0042802//identical protein binding;	ko04514(Cell adhesion molecules)
ENSBGRG00000008087	85.8438	38.2066	133.481	3.49366	1.80474	0.0325899	1	13	65770332	65782475	+	729	-	-	-	-	sp|A5D7U1|PLET1_BOVIN Placenta-expressed transcript 1 protein OS=Bos taurus OX=9913 GN=PLET1 PE=2 SV=2	veNOG24706	S	-	-	-	-
ENSBGRG00000018364	2907.85	1437.69	4378.02	3.04518	1.60653	0.0328773	1	25	35295860	35375517	-	2880	GPAM	GO:0001817;GO:0004366;GO:0004366;GO:0004366;GO:0005739;GO:0005886;GO:0006631;GO:0006637;GO:0006641;GO:0006650;GO:0006655;GO:0006924;GO:0008374;GO:0008654;GO:0009749;GO:0016746;GO:0019432;GO:0040018;GO:0042104;GO:0044255;GO:0050798;GO:0051607;GO:0055089;GO:0055091;GO:0070236;GO:0004366;GO:0005886;GO:0008374;GO:0008654;GO:0016746;GO:0044255;	K00629	glycerol-3-phosphate acyltransferase, mitochondrial [Source:HGNC Symbol;Acc:HGNC:24865]	sp|Q5GJ77|GPAT1_BOVIN Glycerol-3-phosphate acyltransferase 1, mitochondrial OS=Bos taurus OX=9913 GN=GPAM PE=2 SV=1	veNOG14848	I	GO:0001817//regulation of cytokine production;GO:0006631//fatty acid metabolic process;GO:0006637//acyl-CoA metabolic process;GO:0006641//triglyceride metabolic process;GO:0006650//glycerophospholipid metabolic process;GO:0006655//phosphatidylglycerol biosynthetic process;GO:0006924//activation-induced cell death of T cells;GO:0008654//phospholipid biosynthetic process;GO:0009749//response to glu…	GO:0005739//mitochondrion;GO:0005886//plasma membrane;GO:0005886//plasma membrane;	GO:0004366//glycerol-3-phosphate O-acyltransferase activity;GO:0004366//glycerol-3-phosphate O-acyltransferase activity;GO:0004366//glycerol-3-phosphate O-acyltransferase activity;GO:0008374//O-acyltransferase activity;GO:0016746//acyltransferase activity;GO:0004366//glycerol-3-phosphate O-acyltransferase activity;GO:0008374//O-acyltransferase activity;GO:0016746//acyltransferase activity;	ko00564(Glycerophospholipid metabolism);ko00561(Glycerolipid metabolism)
ENSBGRG00000016489	132.236	80.886	183.585	2.26968	1.18249	0.0331373	1	13	14837377	14858069	+	709	PRRG4	GO:0005509;GO:0005576;GO:0005886;GO:0050699;	-	proline rich and Gla domain 4 [Source:HGNC Symbol;Acc:HGNC:30799]	sp|Q9BZD6|TMG4_HUMAN Transmembrane gamma-carboxyglutamic acid protein 4 OS=Homo sapiens OX=9606 GN=PRRG4 PE=1 SV=1	veNOG09465	R	-	GO:0005576//extracellular region;GO:0005886//plasma membrane;	GO:0005509//calcium ion binding;GO:0050699//WW domain binding;	-
ENSBGRG00000016693	1519.33	1004.3	2034.36	2.02565	1.01839	0.0339105	1	14	44476417	44477353	+	498	HES2	GO:0003677;GO:0006355;GO:0046983;GO:1990837;GO:0046983;	K09087	hes family bHLH transcription factor 2 [Source:HGNC Symbol;Acc:HGNC:16005]	sp|Q9Y543|HES2_HUMAN Transcription factor HES-2 OS=Homo sapiens OX=9606 GN=HES2 PE=2 SV=1	veNOG21275	K	GO:0006355//regulation of transcription, DNA-templated;	-	GO:0003677//DNA binding;GO:0046983//protein dimerization activity;GO:1990837//sequence-specific double-stranded DNA binding;GO:0046983//protein dimerization activity;	ko05165(Human papillomavirus infection)
ENSBGRG00000026534	3056.99	1853.76	4260.22	2.29814	1.20047	0.0344841	1	6	35509984	35511710	-	846	PNP	GO:0000255;GO:0001882;GO:0002060;GO:0003824;GO:0004731;GO:0004731;GO:0005737;GO:0005829;GO:0006139;GO:0006139;GO:0006148;GO:0006149;GO:0006157;GO:0006204;GO:0006738;GO:0006955;GO:0009116;GO:0009165;GO:0009410;GO:0016763;GO:0032743;GO:0034418;GO:0042102;GO:0042301;GO:0042802;GO:0043101;GO:0046059;GO:0046638;	K03783	purine nucleoside phosphorylase [Source:HGNC Symbol;Acc:HGNC:7892]	sp|P55859|PNPH_BOVIN Purine nucleoside phosphorylase OS=Bos taurus OX=9913 GN=PNP PE=1 SV=3	veNOG02709	F	GO:0000255//allantoin metabolic process;GO:0006139//nucleobase-containing compound metabolic process;GO:0006139//nucleobase-containing compound metabolic process;GO:0006148//inosine catabolic process;GO:0006149//deoxyinosine catabolic process;GO:0006157//deoxyadenosine catabolic process;GO:0006204//IMP catabolic process;GO:0006738//nicotinamide riboside catabolic process;GO:0006955//immune respon…	GO:0005737//cytoplasm;GO:0005829//cytosol;	GO:0001882//nucleoside binding;GO:0002060//purine nucleobase binding;GO:0003824//catalytic activity;GO:0004731//purine-nucleoside phosphorylase activity;GO:0004731//purine-nucleoside phosphorylase activity;GO:0016763//pentosyltransferase activity;GO:0042301//phosphate ion binding;GO:0042802//identical protein binding;	ko00760(Nicotinate and nicotinamide metabolism);ko00240(Pyrimidine metabolism);ko00230(Purine metabolism)
ENSBGRG00000015288	63.1056	12.7909	113.42	8.86726	3.14849	0.0346932	1	20	10719909	10746395	+	2299	SMPD3	GO:0000137;GO:0001501;GO:0001503;GO:0001786;GO:0001932;GO:0001958;GO:0002063;GO:0002244;GO:0002685;GO:0003433;GO:0004767;GO:0004767;GO:0005576;GO:0005794;GO:0005886;GO:0006665;GO:0006672;GO:0006684;GO:0006685;GO:0006685;GO:0007165;GO:0008081;GO:0008081;GO:0015774;GO:0030072;GO:0030282;GO:0030324;GO:0030509;GO:0032963;GO:0034614;GO:0035264;GO:0042802;GO:0043491;GO:0045840;GO:0048008;GO:0048286;GO:…	K12352	sphingomyelin phosphodiesterase 3 [Source:HGNC Symbol;Acc:HGNC:14240]	sp|Q9JJY3|NSMA2_MOUSE Sphingomyelin phosphodiesterase 3 OS=Mus musculus OX=10090 GN=Smpd3 PE=1 SV=1	veNOG02793	T	GO:0001501//skeletal system development;GO:0001503//ossification;GO:0001932//regulation of protein phosphorylation;GO:0001958//endochondral ossification;GO:0002063//chondrocyte development;GO:0002244//hematopoietic progenitor cell differentiation;GO:0002685//regulation of leukocyte migration;GO:0003433//chondrocyte development involved in endochondral bone morphogenesis;GO:0006665//sphingolipid m…	GO:0000137//Golgi cis cisterna;GO:0005576//extracellular region;GO:0005794//Golgi apparatus;GO:0005886//plasma membrane;GO:0005576//extracellular region;	GO:0001786//phosphatidylserine binding;GO:0004767//sphingomyelin phosphodiesterase activity;GO:0004767//sphingomyelin phosphodiesterase activity;GO:0008081//phosphoric diester hydrolase activity;GO:0008081//phosphoric diester hydrolase activity;GO:0042802//identical protein binding;GO:0061751//neutral sphingomyelin phosphodiesterase activity;GO:0070300//phosphatidic acid binding;GO:0008081//phosp…	ko00600(Sphingolipid metabolism)
ENSBGRG00000004730	209.226	135.268	283.183	2.0935	1.06592	0.0349114	1	1	71951159	71969520	-	1647	ILDR1	GO:0005886;GO:0010669;GO:0030072;GO:0032991;GO:0042802;GO:0043484;GO:0051649;GO:0061689;GO:0061833;GO:0070160;GO:0070506;GO:0070542;GO:0090277;GO:1904274;GO:1990830;	K25781	immunoglobulin like domain containing receptor 1 [Source:HGNC Symbol;Acc:HGNC:28741]	sp|Q5R8C7|ILDR1_PONAB Immunoglobulin-like domain-containing receptor 1 OS=Pongo abelii OX=9601 GN=ILDR1 PE=2 SV=1	veNOG11094	T	GO:0010669//epithelial structure maintenance;GO:0030072//peptide hormone secretion;GO:0043484//regulation of RNA splicing;GO:0051649//establishment of localization in cell;GO:0061833//protein localization to tricellular tight junction;GO:0070542//response to fatty acid;GO:0090277//positive regulation of peptide hormone secretion;GO:1904274//tricellular tight junction assembly;GO:1990830//cellular…	GO:0005886//plasma membrane;GO:0032991//protein-containing complex;GO:0061689//tricellular tight junction;GO:0070160//tight junction;	GO:0042802//identical protein binding;GO:0070506//high-density lipoprotein particle receptor activity;	-
ENSBGRG00000004130	291.813	184.263	399.364	2.16736	1.11594	0.0349345	1	9	6244074	6578698	+	2636	RALGPS1	GO:0005085;GO:0005085;GO:0007264;GO:0032485;GO:0005085;GO:0007264;GO:0005085;GO:0007264;	K24023	Ral GEF with PH domain and SH3 binding motif 1 [Source:HGNC Symbol;Acc:HGNC:16851]	sp|Q5JS13|RGPS1_HUMAN Ras-specific guanine nucleotide-releasing factor RalGPS1 OS=Homo sapiens OX=9606 GN=RALGPS1 PE=1 SV=1	veNOG02127;opiNOG15342	T	GO:0007264//small GTPase mediated signal transduction;GO:0032485//regulation of Ral protein signal transduction;GO:0007264//small GTPase mediated signal transduction;GO:0007264//small GTPase mediated signal transduction;	-	GO:0005085//guanyl-nucleotide exchange factor activity;GO:0005085//guanyl-nucleotide exchange factor activity;GO:0005085//guanyl-nucleotide exchange factor activity;GO:0005085//guanyl-nucleotide exchange factor activity;	-
ENSBGRG00000021474	1950.76	994.761	2906.76	2.92207	1.54699	0.035544	1	11	54064464	54135379	-	2914	DDHD1	GO:0046872;GO:0090141;GO:0046872;GO:0046872;GO:0046872;GO:0046872;GO:0046872;GO:0046872;	K13619	DDHD domain containing 1 [Source:HGNC Symbol;Acc:HGNC:19714]	sp|O46606|DDHD1_BOVIN Phospholipase DDHD1 OS=Bos taurus OX=9913 GN=DDHD1 PE=1 SV=1	veNOG09221	IU	GO:0090141//positive regulation of mitochondrial fission;	-	GO:0046872//metal ion binding;GO:0046872//metal ion binding;GO:0046872//metal ion binding;GO:0046872//metal ion binding;GO:0046872//metal ion binding;GO:0046872//metal ion binding;GO:0046872//metal ion binding;	-
ENSBGRG00000007583	84.7551	49.5811	119.929	2.41885	1.27432	0.035932	1	8	68494198	68542070	+	2846	SLC36A1	GO:0005280;GO:0005280;GO:0005297;GO:0005368;GO:0005783;GO:0015180;GO:0015187;GO:0015193;GO:0015734;GO:0015808;GO:0015816;GO:0015824;GO:0022858;GO:0032328;GO:0089718;GO:1902600;	K14209	solute carrier family 36 member 1 [Source:HGNC Symbol;Acc:HGNC:18761]	sp|Q7Z2H8|S36A1_HUMAN Proton-coupled amino acid transporter 1 OS=Homo sapiens OX=9606 GN=SLC36A1 PE=1 SV=1	veNOG01628	E	GO:0015734//taurine transport;GO:0015808//L-alanine transport;GO:0015816//glycine transport;GO:0015824//proline transport;GO:0032328//alanine transport;GO:0089718//amino acid import across plasma membrane;GO:1902600//proton transmembrane transport;	GO:0005783//endoplasmic reticulum;	GO:0005280//amino acid:proton symporter activity;GO:0005280//amino acid:proton symporter activity;GO:0005297//proline:proton symporter activity;GO:0005368//taurine transmembrane transporter activity;GO:0015180//L-alanine transmembrane transporter activity;GO:0015187//glycine transmembrane transporter activity;GO:0015193//L-proline transmembrane transporter activity;GO:0022858//alanine transmembra…	ko04974(Protein digestion and absorption)
ENSBGRG00000025531	22.1255	1.37535	42.8757	31.1743	4.96228	0.03614	1	26	31965274	32122017	-	676	BMERB1	GO:0007019;GO:0007026;GO:0015630;GO:0021814;GO:0021822;	-	bMERB domain containing 1 [Source:HGNC Symbol;Acc:HGNC:19213]	sp|Q5R562|MERB1_PONAB bMERB domain-containing protein 1 OS=Pongo abelii OX=9601 GN=BMERB1 PE=2 SV=2	veNOG04994	S	GO:0007019//microtubule depolymerization;GO:0007026//negative regulation of microtubule depolymerization;GO:0021814//cell motility involved in cerebral cortex radial glia guided migration;GO:0021822//negative regulation of cell motility involved in cerebral cortex radial glia guided migration;	GO:0015630//microtubule cytoskeleton;	-	-
ENSBGRG00000011834	209.105	133.095	285.114	2.14218	1.09908	0.0362186	1	13	3667397	3669550	-	2154	MPEG1	GO:0031410;GO:0042742;GO:0050829;GO:0050830;	-	macrophage expressed 1 [Source:HGNC Symbol;Acc:HGNC:29619]	sp|Q2KJC3|MPEG1_BOVIN Macrophage-expressed gene 1 protein OS=Bos taurus OX=9913 GN=MPEG1 PE=2 SV=2	veNOG00259	S	GO:0042742//defense response to bacterium;GO:0050829//defense response to Gram-negative bacterium;GO:0050830//defense response to Gram-positive bacterium;	GO:0031410//cytoplasmic vesicle;	-	-
ENSBGRG00000004768	12.6211	2.97616	22.2661	7.48149	2.90332	0.0364315	1	4	24855366	24857927	+	2562	-	GO:0003824;	-	-	sp|P08548|LIN1_NYCCO LINE-1 reverse transcriptase homolog OS=Nycticebus coucang OX=9470 PE=4 SV=1	veNOG14888;veNOG18029	R	-	-	GO:0003824//catalytic activity;	-
ENSBGRG00000022274	137.64	77.1213	198.158	2.56944	1.36145	0.0370031	1	13	90055853	90056588	-	408	-	GO:0003735;GO:0005840;GO:0006412;	-	-	sp|Q3T0L3|RM17_BOVIN 39S ribosomal protein L17, mitochondrial OS=Bos taurus OX=9913 GN=MRPL17 PE=1 SV=1	KOG3280;veNOG08346	J	GO:0006412//translation;	GO:0005840//ribosome;	GO:0003735//structural constituent of ribosome;	-
ENSBGRG00000022744	164.262	67.5483	260.977	3.86356	1.94993	0.037027	1	26	17096801	17099841	+	2468	PYCARD	GO:0000139;GO:0001773;GO:0002020;GO:0002218;GO:0002230;GO:0002277;GO:0002588;GO:0002821;GO:0004197;GO:0005138;GO:0005523;GO:0005576;GO:0005634;GO:0005654;GO:0005730;GO:0005737;GO:0005739;GO:0005829;GO:0005829;GO:0006508;GO:0006919;GO:0006954;GO:0006954;GO:0008385;GO:0009617;GO:0010506;GO:0010803;GO:0017024;GO:0019899;GO:0030838;GO:0031647;GO:0032088;GO:0032090;GO:0032688;GO:0032722;GO:0032729;GO:…	K12799	PYD and CARD domain containing [Source:HGNC Symbol;Acc:HGNC:16608]	sp|Q8HXK9|ASC_BOVIN Apoptosis-associated speck-like protein containing a CARD OS=Bos taurus OX=9913 GN=PYCARD PE=2 SV=1	veNOG01027	T	GO:0001773//myeloid dendritic cell activation;GO:0002218//activation of innate immune response;GO:0002230//positive regulation of defense response to virus by host;GO:0002277//myeloid dendritic cell activation involved in immune response;GO:0002588//positive regulation of antigen processing and presentation of peptide antigen via MHC class II;GO:0002821//positive regulation of adaptive immune res…	GO:0000139//Golgi membrane;GO:0005576//extracellular region;GO:0005634//nucleus;GO:0005654//nucleoplasm;GO:0005730//nucleolus;GO:0005737//cytoplasm;GO:0005739//mitochondrion;GO:0005829//cytosol;GO:0005829//cytosol;GO:0008385//IkappaB kinase complex;GO:0032991//protein-containing complex;GO:0061702//inflammasome complex;GO:0061702//inflammasome complex;GO:0072558//NLRP1 inflammasome complex;GO:007…	GO:0002020//protease binding;GO:0004197//cysteine-type endopeptidase activity;GO:0005138//interleukin-6 receptor binding;GO:0005523//tropomyosin binding;GO:0017024//myosin I binding;GO:0019899//enzyme binding;GO:0032090//Pyrin domain binding;GO:0042802//identical protein binding;GO:0042802//identical protein binding;GO:0042803//protein homodimerization activity;GO:0046983//protein dimerization ac…	ko05417(Lipid and atherosclerosis);ko05164(Influenza A);ko05135(Yersinia infection);ko05134(Legionellosis);ko05133(Pertussis);ko05132(Salmonella infection);ko05131(Shigellosis);ko05130(Pathogenic Escherichia coli infection);ko04625(C-type lectin receptor signaling pathway);ko04623(Cytosolic DNA-sensing pathway);ko04621(NOD-like receptor signaling pathway);ko04217(Necroptosis)
ENSBGRG00000018582	29.7271	4.9287	54.5255	11.0629	3.46765	0.0377199	1	25	35442351	35460777	+	1914	TECTB	-	K25702	tectorin beta [Source:HGNC Symbol;Acc:HGNC:11721]	sp|Q96PL2|TECTB_HUMAN Beta-tectorin OS=Homo sapiens OX=9606 GN=TECTB PE=2 SV=1	veNOG09285	W	-	-	-	-
ENSBGRG00000016300	34.8014	9.91469	59.6881	6.02017	2.5898	0.0377552	1	14	49655928	49659445	+	2466	-	GO:0006355;	-	-	sp|A5D7L8|PERM1_BOVIN PGC-1 and ERR-induced regulator in muscle protein 1 OS=Bos taurus OX=9913 GN=PERM1 PE=2 SV=1	veNOG16633;opiNOG49781	S	GO:0006355//regulation of transcription, DNA-templated;	-	-	-
ENSBGRG00000015360	245.59	57.5781	433.602	7.53067	2.91278	0.0377948	1	5	65104434	65668776	-	1947	SLC2A13	GO:0002020;GO:0005366;GO:0005887;GO:0015798;GO:0016020;GO:0016021;GO:0022857;GO:0031090;GO:0042995;GO:0044297;GO:0051117;GO:0055085;GO:0071944;GO:1902004;	K08150	solute carrier family 2 member 13 [Source:HGNC Symbol;Acc:HGNC:15956]	sp|Q96QE2|MYCT_HUMAN Proton myo-inositol cotransporter OS=Homo sapiens OX=9606 GN=SLC2A13 PE=1 SV=3	veNOG00538	P	GO:0015798//myo-inositol transport;GO:0055085//transmembrane transport;GO:1902004//positive regulation of amyloid-beta formation;	GO:0005887//integral component of plasma membrane;GO:0016020//membrane;GO:0016021//integral component of membrane;GO:0031090//organelle membrane;GO:0042995//cell projection;GO:0044297//cell body;GO:0071944//cell periphery;	GO:0002020//protease binding;GO:0005366//myo-inositol:proton symporter activity;GO:0022857//transmembrane transporter activity;GO:0051117//ATPase binding;	-
ENSBGRG00000002655	2581.7	1671.71	3491.7	2.0887	1.06261	0.037831	1	6	114963691	115528877	+	6451	-	GO:0005515;GO:0007165;GO:0005515;GO:0007165;GO:0005515;GO:0007165;GO:0005515;GO:0007165;	K10380	-	sp|Q01484|ANK2_HUMAN Ankyrin-2 OS=Homo sapiens OX=9606 GN=ANK2 PE=1 SV=4	veNOG01923	T	GO:0007165//signal transduction;GO:0007165//signal transduction;GO:0007165//signal transduction;GO:0007165//signal transduction;	-	GO:0005515//protein binding;GO:0005515//protein binding;GO:0005515//protein binding;GO:0005515//protein binding;	ko05205(Proteoglycans in cancer);ko04624(Toll and Imd signaling pathway)
ENSBGRG00000014696	263.863	133.478	394.248	2.95366	1.5625	0.0386759	1	12	45218658	45327781	-	2709	TMC2	GO:0005245;GO:0005887;GO:0008381;GO:0016021;GO:0032426;GO:0050910;GO:0050910;GO:0060005;GO:0070588;GO:1903169;	K21988	transmembrane channel like 2 [Source:HGNC Symbol;Acc:HGNC:16527]	sp|Q8TDI7|TMC2_HUMAN Transmembrane channel-like protein 2 OS=Homo sapiens OX=9606 GN=TMC2 PE=2 SV=3	veNOG09244	S	GO:0050910//detection of mechanical stimulus involved in sensory perception of sound;GO:0050910//detection of mechanical stimulus involved in sensory perception of sound;GO:0060005//vestibular reflex;GO:0070588//calcium ion transmembrane transport;GO:1903169//regulation of calcium ion transmembrane transport;	GO:0005887//integral component of plasma membrane;GO:0016021//integral component of membrane;GO:0032426//stereocilium tip;	GO:0005245//voltage-gated calcium channel activity;GO:0008381//mechanosensitive ion channel activity;	-
ENSBGRG00000013833	89.2165	54.7243	123.709	2.26058	1.17669	0.0388432	1	18	69472364	69535723	-	1141	ATP6V0D2	GO:0016020;GO:0016324;GO:0016471;GO:0033179;GO:0046961;GO:1902600;	K02146	ATPase H+ transporting V0 subunit d2 [Source:HGNC Symbol;Acc:HGNC:18266]	sp|Q2KJB6|VA0D2_BOVIN V-type proton ATPase subunit d 2 OS=Bos taurus OX=9913 GN=ATP6V0D2 PE=2 SV=1	veNOG00652	C	GO:1902600//proton transmembrane transport;	GO:0016020//membrane;GO:0016324//apical plasma membrane;GO:0016471//vacuolar proton-transporting V-type ATPase complex;GO:0033179//proton-transporting V-type ATPase, V0 domain;	GO:0046961//proton-transporting ATPase activity, rotational mechanism;	ko05323(Rheumatoid arthritis);ko05203(Viral carcinogenesis);ko05165(Human papillomavirus infection);ko05152(Tuberculosis);ko05120(Epithelial cell signaling in Helicobacter pylori infection);ko05110(Vibrio cholerae infection);ko04966(Collecting duct acid secretion);ko04721(Synaptic vesicle cycle);ko04145(Phagosome);ko04142(Lysosome);ko00190(Oxidative phosphorylation)
ENSBGRG00000014425	231.011	133.166	328.857	2.46953	1.30424	0.0401349	1	1	118460976	118507949	+	1260	RARRES1	GO:0008285;	K23595	retinoic acid receptor responder 1 [Source:HGNC Symbol;Acc:HGNC:9867]	sp|P49788|TIG1_HUMAN Retinoic acid receptor responder protein 1 OS=Homo sapiens OX=9606 GN=RARRES1 PE=1 SV=2	veNOG09710	T	GO:0008285//negative regulation of cell population proliferation;	-	-	-
ENSBGRG00000022796	40.9083	3.0011	78.8154	26.2622	4.71491	0.0417271	1	4	94675850	94787847	+	2784	GRM3	GO:0001641;GO:0004930;GO:0005246;GO:0005886;GO:0007186;GO:0010467;GO:0014069;GO:0016021;GO:0030424;GO:0042734;GO:0043005;GO:0043197;GO:0045211;GO:0098978;GO:0099055;GO:0099056;	K04606	glutamate metabotropic receptor 3 [Source:HGNC Symbol;Acc:HGNC:4595]	sp|Q14832|GRM3_HUMAN Metabotropic glutamate receptor 3 OS=Homo sapiens OX=9606 GN=GRM3 PE=1 SV=2	veNOG02460	T	GO:0007186//G protein-coupled receptor signaling pathway;GO:0010467//gene expression;	GO:0005886//plasma membrane;GO:0014069//postsynaptic density;GO:0016021//integral component of membrane;GO:0030424//axon;GO:0042734//presynaptic membrane;GO:0043005//neuron projection;GO:0043197//dendritic spine;GO:0045211//postsynaptic membrane;GO:0098978//glutamatergic synapse;GO:0099055//integral component of postsynaptic membrane;GO:0099056//integral component of presynaptic membrane;	GO:0001641//group II metabotropic glutamate receptor activity;GO:0004930//G protein-coupled receptor activity;GO:0005246//calcium channel regulator activity;	ko05030(Cocaine addiction);ko04724(Glutamatergic synapse);ko04080(Neuroactive ligand-receptor interaction);ko04072(Phospholipase D signaling pathway)
ENSBGRG00000025579	522.878	153.531	892.225	5.81135	2.53887	0.0419162	1	26	32185445	32194041	-	591	MPV17L	GO:0010730;GO:0016021;GO:0043231;GO:1901029;GO:0016021;	K13349	MPV17 mitochondrial inner membrane protein like [Source:HGNC Symbol;Acc:HGNC:26827]	sp|Q2KIK2|MP17L_BOVIN Mpv17-like protein OS=Bos taurus OX=9913 GN=MPV17L PE=2 SV=1	veNOG14627	S	GO:0010730//negative regulation of hydrogen peroxide biosynthetic process;GO:1901029//negative regulation of mitochondrial outer membrane permeabilization involved in apoptotic signaling pathway;	GO:0016021//integral component of membrane;GO:0043231//intracellular membrane-bounded organelle;GO:0016021//integral component of membrane;	-	ko04146(Peroxisome)
ENSBGRG00000018287	801.362	524.936	1077.79	2.05318	1.03786	0.0427243	1	23	55229071	55368365	-	3084	EMB	GO:0005515;GO:0005886;GO:0007155;GO:0007411;GO:0005515;GO:0005886;GO:0007155;GO:0007411;GO:0005515;GO:0005886;GO:0007155;GO:0007411;GO:0005515;GO:0005886;GO:0007155;GO:0007411;GO:0005515;GO:0005886;GO:0007155;GO:0007411;GO:0005515;GO:0005886;GO:0007155;GO:0007411;GO:0005515;GO:0005886;GO:0007155;GO:0007411;GO:0005515;GO:0005886;GO:0007155;GO:0007411;	-	embigin [Source:HGNC Symbol;Acc:HGNC:30465]	sp|Q6PCB8|EMB_HUMAN Embigin OS=Homo sapiens OX=9606 GN=EMB PE=1 SV=1	veNOG06949	R	GO:0007155//cell adhesion;GO:0007411//axon guidance;GO:0007155//cell adhesion;GO:0007411//axon guidance;GO:0007155//cell adhesion;GO:0007411//axon guidance;GO:0007155//cell adhesion;GO:0007411//axon guidance;GO:0007155//cell adhesion;GO:0007411//axon guidance;GO:0007155//cell adhesion;GO:0007411//axon guidance;GO:0007155//cell adhesion;GO:0007411//axon guidance;GO:0007155//cell adhesion;GO:000741…	GO:0005886//plasma membrane;GO:0005886//plasma membrane;GO:0005886//plasma membrane;GO:0005886//plasma membrane;GO:0005886//plasma membrane;GO:0005886//plasma membrane;GO:0005886//plasma membrane;GO:0005886//plasma membrane;	GO:0005515//protein binding;GO:0005515//protein binding;GO:0005515//protein binding;GO:0005515//protein binding;GO:0005515//protein binding;GO:0005515//protein binding;GO:0005515//protein binding;GO:0005515//protein binding;	-
ENSBGRG00000014135	176.383	58.8888	293.878	4.99039	2.31915	0.0430359	1	13	38720883	38732948	+	1350	CCKBR	GO:0001696;GO:0004930;GO:0004951;GO:0007186;GO:0007200;GO:0007204;GO:0008284;GO:0015054;GO:0015054;GO:0016020;GO:0016021;GO:0017046;GO:0031741;GO:0038188;GO:0045851;GO:0048565;GO:0048732;GO:0004930;GO:0007186;GO:0015054;GO:0016021;	K04195	cholecystokinin B receptor [Source:HGNC Symbol;Acc:HGNC:1571]	sp|P79266|GASR_BOVIN Gastrin/cholecystokinin type B receptor OS=Bos taurus OX=9913 GN=CCKBR PE=2 SV=1	veNOG09712	T	GO:0001696//gastric acid secretion;GO:0007186//G protein-coupled receptor signaling pathway;GO:0007200//phospholipase C-activating G protein-coupled receptor signaling pathway;GO:0007204//positive regulation of cytosolic calcium ion concentration;GO:0008284//positive regulation of cell population proliferation;GO:0038188//cholecystokinin signaling pathway;GO:0045851//pH reduction;GO:0048565//dige…	GO:0016020//membrane;GO:0016021//integral component of membrane;GO:0016021//integral component of membrane;	GO:0004930//G protein-coupled receptor activity;GO:0004951//cholecystokinin receptor activity;GO:0015054//gastrin receptor activity;GO:0015054//gastrin receptor activity;GO:0017046//peptide hormone binding;GO:0031741//type B gastrin/cholecystokinin receptor binding;GO:0004930//G protein-coupled receptor activity;GO:0015054//gastrin receptor activity;	ko04971(Gastric acid secretion);ko04080(Neuroactive ligand-receptor interaction);ko04020(Calcium signaling pathway)
ENSBGRG00000003818	549.572	291.841	807.302	2.76624	1.46793	0.0438224	1	18	37140163	37184659	-	1506	SLC30A8	GO:0005385;GO:0005385;GO:0005886;GO:0006812;GO:0006829;GO:0006829;GO:0006882;GO:0006882;GO:0008324;GO:0009749;GO:0016021;GO:0030073;GO:0030141;GO:0031410;GO:0032119;GO:0042803;GO:0055085;GO:0005385;GO:0006812;GO:0006829;GO:0006882;GO:0008324;GO:0016021;GO:0055085;	K14695	solute carrier family 30 member 8 [Source:HGNC Symbol;Acc:HGNC:20303]	sp|Q8IWU4|ZNT8_HUMAN Zinc transporter 8 OS=Homo sapiens OX=9606 GN=SLC30A8 PE=1 SV=2	veNOG02916	P	GO:0006812//cation transport;GO:0006829//zinc ion transport;GO:0006829//zinc ion transport;GO:0006882//cellular zinc ion homeostasis;GO:0006882//cellular zinc ion homeostasis;GO:0009749//response to glucose;GO:0030073//insulin secretion;GO:0032119//sequestering of zinc ion;GO:0055085//transmembrane transport;GO:0006812//cation transport;GO:0006829//zinc ion transport;GO:0006882//cellular zinc ion…	GO:0005886//plasma membrane;GO:0016021//integral component of membrane;GO:0030141//secretory granule;GO:0031410//cytoplasmic vesicle;GO:0016021//integral component of membrane;	GO:0005385//zinc ion transmembrane transporter activity;GO:0005385//zinc ion transmembrane transporter activity;GO:0008324//cation transmembrane transporter activity;GO:0042803//protein homodimerization activity;GO:0005385//zinc ion transmembrane transporter activity;GO:0008324//cation transmembrane transporter activity;	-
ENSBGRG00000013884	182.22	112.393	252.047	2.24255	1.16514	0.0444251	1	11	66101591	66102880	+	1290	AKAP5	GO:0005516;GO:0005886;GO:0007193;GO:0007194;GO:0008179;GO:0008179;GO:0009898;GO:0010738;GO:0017124;GO:0030346;GO:0034237;GO:0035254;GO:0045121;GO:0045762;GO:0097110;GO:0098837;GO:1900273;GO:1903078;GO:1905751;	K16522	A-kinase anchoring protein 5 [Source:HGNC Symbol;Acc:HGNC:375]	sp|P24275|AKAP5_BOVIN A-kinase anchor protein 5 OS=Bos taurus OX=9913 GN=AKAP5 PE=2 SV=1	veNOG17730	T	GO:0007193//adenylate cyclase-inhibiting G protein-coupled receptor signaling pathway;GO:0007194//negative regulation of adenylate cyclase activity;GO:0010738//regulation of protein kinase A signaling;GO:0045762//positive regulation of adenylate cyclase activity;GO:1900273//positive regulation of long-term synaptic potentiation;GO:1903078//positive regulation of protein localization to plasma mem…	GO:0005886//plasma membrane;GO:0009898//cytoplasmic side of plasma membrane;GO:0045121//membrane raft;GO:0098837//postsynaptic recycling endosome;	GO:0005516//calmodulin binding;GO:0008179//adenylate cyclase binding;GO:0008179//adenylate cyclase binding;GO:0017124//SH3 domain binding;GO:0030346//protein phosphatase 2B binding;GO:0034237//protein kinase A regulatory subunit binding;GO:0035254//glutamate receptor binding;GO:0097110//scaffold protein binding;	-
ENSBGRG00000019170	5537.39	12.4752	11062.3	886.744	9.79237	0.0444438	1	9	12679826	12681391	+	552	-	GO:0036094;	-	-	sp|Q8WX39|LCN9_HUMAN Epididymal-specific lipocalin-9 OS=Homo sapiens OX=9606 GN=LCN9 PE=1 SV=3	veNOG21262	R	-	-	GO:0036094//small molecule binding;	-
ENSBGRG00000026037	98.1865	32.5473	163.826	5.03347	2.33155	0.045555	1	26	46249901	46256975	+	2303	HS3ST6	GO:0001835;GO:0008146;GO:0008467;GO:0008146;	K09679	heparan sulfate-glucosamine 3-sulfotransferase 6 [Source:HGNC Symbol;Acc:HGNC:14178]	sp|Q5GFD5|HS3S6_MOUSE Heparan sulfate glucosamine 3-O-sulfotransferase 6 OS=Mus musculus OX=10090 GN=Hs3st6 PE=2 SV=1	veNOG05636	O	GO:0001835//blastocyst hatching;	-	GO:0008146//sulfotransferase activity;GO:0008467//[heparan sulfate]-glucosamine 3-sulfotransferase 1 activity;GO:0008146//sulfotransferase activity;	-
ENSBGRG00000012510	15.0461	4.57142	25.5207	5.58267	2.48096	0.0463591	1	24	57435854	57454411	-	3106	IRF4	GO:0000786;GO:0000976;GO:0000978;GO:0000987;GO:0001228;GO:0003700;GO:0003700;GO:0003713;GO:0005515;GO:0005654;GO:0005829;GO:0006355;GO:0032733;GO:0032736;GO:0032743;GO:0032753;GO:0034122;GO:0042832;GO:0043011;GO:0043388;GO:0043565;GO:0043966;GO:0043967;GO:0045893;GO:0045893;GO:0045944;GO:0045944;GO:0072540;GO:0120162;GO:1990837;GO:0000976;GO:0003700;GO:0005515;GO:0006355;GO:0000976;GO:0003700;GO:…	K09445	interferon regulatory factor 4 [Source:HGNC Symbol;Acc:HGNC:6119]	sp|Q15306|IRF4_HUMAN Interferon regulatory factor 4 OS=Homo sapiens OX=9606 GN=IRF4 PE=1 SV=1	veNOG04662	K	GO:0006355//regulation of transcription, DNA-templated;GO:0032733//positive regulation of interleukin-10 production;GO:0032736//positive regulation of interleukin-13 production;GO:0032743//positive regulation of interleukin-2 production;GO:0032753//positive regulation of interleukin-4 production;GO:0034122//negative regulation of toll-like receptor signaling pathway;GO:0042832//defense response t…	GO:0000786//nucleosome;GO:0005654//nucleoplasm;GO:0005829//cytosol;	GO:0000976//transcription cis-regulatory region binding;GO:0000978//RNA polymerase II cis-regulatory region sequence-specific DNA binding;GO:0000987//cis-regulatory region sequence-specific DNA binding;GO:0001228//DNA-binding transcription activator activity, RNA polymerase II-specific;GO:0003700//DNA-binding transcription factor activity;GO:0003700//DNA-binding transcription factor activity;GO:0…	ko04659(Th17 cell differentiation)
ENSBGRG00000015808	475.429	0.927527	949.931	1024.15	10.0002	0.0466168	1	12	54983683	54986437	-	207	DEFB124	GO:0005576;GO:0045087;	-	defensin beta 124 [Source:HGNC Symbol;Acc:HGNC:18104]	sp|Q30KK4|DB124_PANTR Beta-defensin 124 OS=Pan troglodytes OX=9598 GN=DEFB124 PE=3 SV=1	veNOG26210	R	GO:0045087//innate immune response;	GO:0005576//extracellular region;	-	-
ENSBGRG00000003695	470.631	311.765	629.496	2.01914	1.01374	0.0468419	1	11	91648918	91707234	-	2215	GALC	GO:0003824;GO:0004336;GO:0004336;GO:0006683;GO:0006683;GO:0006683;GO:0042552;GO:0003824;GO:0004336;GO:0006683;GO:0003824;GO:0004336;GO:0006683;GO:0003824;GO:0004336;GO:0006683;GO:0003824;GO:0004336;GO:0006683;	K01202	galactosylceramidase [Source:HGNC Symbol;Acc:HGNC:4115]	sp|O02791|GALC_MACMU Galactocerebrosidase OS=Macaca mulatta OX=9544 GN=GALC PE=1 SV=2	veNOG13503	G	GO:0006683//galactosylceramide catabolic process;GO:0006683//galactosylceramide catabolic process;GO:0006683//galactosylceramide catabolic process;GO:0042552//myelination;GO:0006683//galactosylceramide catabolic process;GO:0006683//galactosylceramide catabolic process;GO:0006683//galactosylceramide catabolic process;GO:0006683//galactosylceramide catabolic process;	-	GO:0003824//catalytic activity;GO:0004336//galactosylceramidase activity;GO:0004336//galactosylceramidase activity;GO:0003824//catalytic activity;GO:0004336//galactosylceramidase activity;GO:0003824//catalytic activity;GO:0004336//galactosylceramidase activity;GO:0003824//catalytic activity;GO:0004336//galactosylceramidase activity;GO:0003824//catalytic activity;GO:0004336//galactosylceramidase a…	ko04142(Lysosome);ko00600(Sphingolipid metabolism)
ENSBGRG00000020754	5.50649	0	11.013	Inf	Inf	0.04726	1	6	20614280	20620541	+	2340	NKX6-1	GO:0000981;GO:0001764;GO:0003309;GO:0003309;GO:0003310;GO:0003677;GO:0003700;GO:0005634;GO:0005634;GO:0006355;GO:0006357;GO:0006357;GO:0007224;GO:0021953;GO:0030182;GO:0030516;GO:0030516;GO:0031018;GO:0045666;GO:0048709;GO:0048714;GO:0048715;GO:0050796;GO:2001222;	K08030	NK6 homeobox 1 [Source:HGNC Symbol;Acc:HGNC:7839]	sp|P78426|NKX61_HUMAN Homeobox protein Nkx-6.1 OS=Homo sapiens OX=9606 GN=NKX6-1 PE=1 SV=2	veNOG08030	K	GO:0001764//neuron migration;GO:0003309//type B pancreatic cell differentiation;GO:0003309//type B pancreatic cell differentiation;GO:0003310//pancreatic A cell differentiation;GO:0006355//regulation of transcription, DNA-templated;GO:0006357//regulation of transcription by RNA polymerase II;GO:0006357//regulation of transcription by RNA polymerase II;GO:0007224//smoothened signaling pathway;GO:0…	GO:0005634//nucleus;GO:0005634//nucleus;	GO:0000981//DNA-binding transcription factor activity, RNA polymerase II-specific;GO:0003677//DNA binding;GO:0003700//DNA-binding transcription factor activity;	ko04950(Maturity onset diabetes of the young)
ENSBGRG00000019584	292.763	189.305	396.221	2.09302	1.06559	0.0476872	1	X	177382	178883	-	1101	-	GO:0008289;	-	-	sp|Q9BXW6|OSBL1_HUMAN Oxysterol-binding protein-related protein 1 OS=Homo sapiens OX=9606 GN=OSBPL1A PE=1 SV=2	veNOG08942	T	-	-	GO:0008289//lipid binding;	-
ENSBGRG00000004606	126.225	27.8442	224.605	8.06649	3.01194	0.0477895	1	16	27571365	27615915	-	3199	PCDH10	GO:0005509;GO:0005886;GO:0007155;GO:0007156;GO:0016020;GO:0005509;GO:0005886;GO:0007155;GO:0007156;GO:0016020;GO:0005509;GO:0005886;GO:0007155;GO:0007155;GO:0007156;GO:0007156;GO:0016020;	K16499	protocadherin 10 [Source:HGNC Symbol;Acc:HGNC:13404]	sp|Q9P2E7|PCD10_HUMAN Protocadherin-10 OS=Homo sapiens OX=9606 GN=PCDH10 PE=1 SV=2	veNOG02208	S	GO:0007155//cell adhesion;GO:0007156//homophilic cell adhesion via plasma membrane adhesion molecules;GO:0007155//cell adhesion;GO:0007156//homophilic cell adhesion via plasma membrane adhesion molecules;GO:0007155//cell adhesion;GO:0007155//cell adhesion;GO:0007156//homophilic cell adhesion via plasma membrane adhesion molecules;GO:0007156//homophilic cell adhesion via plasma membrane adhesion m…	GO:0005886//plasma membrane;GO:0016020//membrane;GO:0005886//plasma membrane;GO:0016020//membrane;GO:0005886//plasma membrane;GO:0016020//membrane;	GO:0005509//calcium ion binding;GO:0005509//calcium ion binding;GO:0005509//calcium ion binding;	-
ENSBGRG00000018710	58.5367	29.4462	87.6272	2.97584	1.5733	0.0481309	1	16	67958981	67981366	-	2157	OAS2	GO:0001730;GO:0001730;GO:0003725;GO:0003725;GO:0005524;GO:0016779;GO:0032728;GO:0032760;GO:0042742;GO:0048471;GO:0051607;GO:0070106;	K14216	2'-5'-oligoadenylate synthetase 2 [Source:HGNC Symbol;Acc:HGNC:8087]	sp|F1N3B8|OAS2_BOVIN 2&apos;-5&apos;-oligoadenylate synthase 2 OS=Bos taurus OX=9913 GN=OAS2 PE=2 SV=1	veNOG00081	J	GO:0032728//positive regulation of interferon-beta production;GO:0032760//positive regulation of tumor necrosis factor production;GO:0042742//defense response to bacterium;GO:0051607//defense response to virus;GO:0070106//interleukin-27-mediated signaling pathway;	GO:0048471//perinuclear region of cytoplasm;	GO:0001730//2'-5'-oligoadenylate synthetase activity;GO:0001730//2'-5'-oligoadenylate synthetase activity;GO:0003725//double-stranded RNA binding;GO:0003725//double-stranded RNA binding;GO:0005524//ATP binding;GO:0016779//nucleotidyltransferase activity;	ko05171(Coronavirus disease - COVID-19);ko05169(Epstein-Barr virus infection);ko05168(Herpes simplex virus 1 infection);ko05164(Influenza A);ko05162(Measles);ko05160(Hepatitis C);ko04621(NOD-like receptor signaling pathway)
ENSBGRG00000018237	17.5818	1.78776	33.3759	18.6691	4.22258	0.0482444	1	2	17971819	17977128	-	2023	PRSS56	GO:0004252;GO:0004252;GO:0005783;GO:0006508;GO:0006508;GO:0043010;GO:0043010;	K23440	serine protease 56 [Source:HGNC Symbol;Acc:HGNC:39433]	sp|P0CW18|PRS56_HUMAN Serine protease 56 OS=Homo sapiens OX=9606 GN=PRSS56 PE=1 SV=1	veNOG14136	E	GO:0006508//proteolysis;GO:0006508//proteolysis;GO:0043010//camera-type eye development;GO:0043010//camera-type eye development;	GO:0005783//endoplasmic reticulum;	GO:0004252//serine-type endopeptidase activity;GO:0004252//serine-type endopeptidase activity;	-
ENSBGRG00000007095	2472.72	1051.96	3893.48	3.70118	1.88799	0.0495718	1	3	380851	386197	+	2031	SLC27A3	GO:0001676;GO:0004467;GO:0004467;GO:0005739;GO:0005783;GO:0015908;GO:0016021;GO:0031957;GO:0031957;	K08772	solute carrier family 27 member 3 [Source:HGNC Symbol;Acc:HGNC:10997]	sp|Q5K4L6|S27A3_HUMAN Solute carrier family 27 member 3 OS=Homo sapiens OX=9606 GN=SLC27A3 PE=1 SV=4	veNOG00406	I	GO:0001676//long-chain fatty acid metabolic process;GO:0015908//fatty acid transport;	GO:0005739//mitochondrion;GO:0005783//endoplasmic reticulum;GO:0016021//integral component of membrane;	GO:0004467//long-chain fatty acid-CoA ligase activity;GO:0004467//long-chain fatty acid-CoA ligase activity;GO:0031957//very long-chain fatty acid-CoA ligase activity;GO:0031957//very long-chain fatty acid-CoA ligase activity;	ko04931(Insulin resistance)
