# Supplementary material for: Transcriptomics and proteomics association analysis demystify the molecular mechanisms underlying epididymal sperm maturation disorders in yaks with cryptorchidism
Source: J Anim Sci. 2025 Nov 11;103:skaf397. doi: 10.1093/jas/skaf397 (PMC12674729; doi:10.1093/jas/skaf397)
Supplement: skaf397_Supplementary_Data [file skaf397_supplementary_data.zip › Table S2(Summary of down-regulated genes).xlsx]

## Sheet: Sheet1
Summary of down-regulated genes
id	baseMean	baseMean_Cp_E	baseMean_Cont_E	foldChange(Cont_E/Cp_E)	log2FoldChange	pval	padj	Chromosome	Start Site	End Site	Direction	Length	Name	GO	KEGG	Description	Swissprot	eggNOG	eggNOG_Category	BP	CC	MF	Pathway
ENSBGRG00000007262	75.6028	134.439	16.7663	0.124712	-3.00332	1.15988e-05	0.077806	2	103256271	103256600	-	330	RPRM	GO:0005737;GO:0007346;GO:0007346;GO:0051726;GO:0051726;	K10128	reprimo, TP53 dependent G2 arrest mediator homolog [Source:HGNC Symbol;Acc:HGNC:24201]	sp|Q1RMT2|RPRM_BOVIN Protein reprimo OS=Bos taurus OX=9913 GN=RPRM PE=3 SV=1	veNOG21395	S	GO:0007346//regulation of mitotic cell cycle;GO:0007346//regulation of mitotic cell cycle;GO:0051726//regulation of cell cycle;GO:0051726//regulation of cell cycle;	GO:0005737//cytoplasm;	-	ko04115(p53 signaling pathway)
ENSBGRG00000024802	697.995	1120.7	275.288	0.245639	-2.02539	1.66957e-05	0.077806	X	5703836	6234568	+	2764	GPC3	GO:0001658;GO:0001822;GO:0005764;GO:0005886;GO:0005886;GO:0007224;GO:0008285;GO:0009617;GO:0009887;GO:0009948;GO:0009966;GO:0010171;GO:0030282;GO:0030316;GO:0030324;GO:0030513;GO:0035116;GO:0040008;GO:0045732;GO:0045807;GO:0045879;GO:0045880;GO:0045926;GO:0046326;GO:0046658;GO:0046658;GO:0050673;GO:0050680;GO:0060070;GO:0060071;GO:0060422;GO:0060828;GO:0060976;GO:0062023;GO:0072111;GO:0072138;GO:…	K08109	glypican 3 [Source:HGNC Symbol;Acc:HGNC:4451]	sp|A5A6P7|GPC3_PANTR Glypican-3 OS=Pan troglodytes OX=9598 GN=GPC3 PE=2 SV=1	veNOG00729	T	GO:0001658//branching involved in ureteric bud morphogenesis;GO:0001822//kidney development;GO:0007224//smoothened signaling pathway;GO:0008285//negative regulation of cell population proliferation;GO:0009617//response to bacterium;GO:0009887//animal organ morphogenesis;GO:0009948//anterior/posterior axis specification;GO:0009966//regulation of signal transduction;GO:0010171//body morphogenesis;G…	GO:0005764//lysosome;GO:0005886//plasma membrane;GO:0005886//plasma membrane;GO:0046658//anchored component of plasma membrane;GO:0046658//anchored component of plasma membrane;GO:0062023//collagen-containing extracellular matrix;GO:0046658//anchored component of plasma membrane;GO:0062023//collagen-containing extracellular matrix;	GO:0060422//peptidyl-dipeptidase inhibitor activity;	ko05205(Proteoglycans in cancer)
ENSBGRG00000000703	93.5181	156.679	30.3567	0.19375	-2.36773	0.000137859	0.367119	7	9384905	9504024	-	2551	ADRA1A	GO:0000165;GO:0001985;GO:0001994;GO:0001996;GO:0001997;GO:0004930;GO:0004935;GO:0004937;GO:0004937;GO:0005634;GO:0005654;GO:0005737;GO:0005829;GO:0005886;GO:0006937;GO:0007186;GO:0007200;GO:0007512;GO:0008217;GO:0010259;GO:0010507;GO:0010613;GO:0016020;GO:0016021;GO:0019229;GO:0031965;GO:0035265;GO:0043231;GO:0043410;GO:0043410;GO:0045987;GO:0046982;GO:0055117;GO:0061049;GO:0097195;GO:0150099;GO:…	K04135	adrenoceptor alpha 1A [Source:HGNC Symbol;Acc:HGNC:277]	sp|P18130|ADA1A_BOVIN Alpha-1A adrenergic receptor OS=Bos taurus OX=9913 GN=ADRA1A PE=2 SV=1	veNOG07666	T	GO:0000165//MAPK cascade;GO:0001985//negative regulation of heart rate involved in baroreceptor response to increased systemic arterial blood pressure;GO:0001994//norepinephrine-epinephrine vasoconstriction involved in regulation of systemic arterial blood pressure;GO:0001996//positive regulation of heart rate by epinephrine-norepinephrine;GO:0001997//positive regulation of the force of heart con…	GO:0005634//nucleus;GO:0005654//nucleoplasm;GO:0005737//cytoplasm;GO:0005829//cytosol;GO:0005886//plasma membrane;GO:0016020//membrane;GO:0016021//integral component of membrane;GO:0031965//nuclear membrane;GO:0043231//intracellular membrane-bounded organelle;GO:0016021//integral component of membrane;GO:0016021//integral component of membrane;GO:0016021//integral component of membrane;GO:0016021…	GO:0004930//G protein-coupled receptor activity;GO:0004935//adrenergic receptor activity;GO:0004937//alpha1-adrenergic receptor activity;GO:0004937//alpha1-adrenergic receptor activity;GO:0046982//protein heterodimerization activity;GO:0004930//G protein-coupled receptor activity;GO:0004935//adrenergic receptor activity;GO:0004937//alpha1-adrenergic receptor activity;GO:0004930//G protein-coupled…	ko04970(Salivary secretion);ko04270(Vascular smooth muscle contraction);ko04261(Adrenergic signaling in cardiomyocytes);ko04152(AMPK signaling pathway);ko04080(Neuroactive ligand-receptor interaction);ko04022(cGMP-PKG signaling pathway);ko04020(Calcium signaling pathway)
ENSBGRG00000025282	336.152	519.432	152.872	0.294307	-1.76461	0.000733804	0.97706	6	54063056	54067626	-	2026	RASL11B	GO:0003924;GO:0005160;GO:0005525;GO:0030512;	K07853	RAS like family 11 member B [Source:HGNC Symbol;Acc:HGNC:23804]	sp|Q5E9J3|RSLBB_BOVIN Ras-like protein family member 11B OS=Bos taurus OX=9913 GN=RASL11B PE=2 SV=1	veNOG14079	R	GO:0030512//negative regulation of transforming growth factor beta receptor signaling pathway;	-	GO:0003924//GTPase activity;GO:0005160//transforming growth factor beta receptor binding;GO:0005525//GTP binding;	-
ENSBGRG00000011938	600.337	910.414	290.259	0.318821	-1.64918	0.000870295	1	28	18818745	18819065	-	321	TCIM	GO:0002264;GO:0005112;GO:0005634;GO:0005634;GO:0005654;GO:0005730;GO:0005737;GO:0005737;GO:0005829;GO:0005886;GO:0010739;GO:0016607;GO:0034605;GO:0043066;GO:0043620;GO:0045746;GO:1900020;GO:1901224;GO:1902806;GO:1903706;	-	transcriptional and immune response regulator [Source:HGNC Symbol;Acc:HGNC:1357]	sp|Q5E969|TCIM_BOVIN Transcriptional and immune response regulator OS=Bos taurus OX=9913 GN=TCIM PE=3 SV=1	veNOG21226	S	GO:0002264//endothelial cell activation involved in immune response;GO:0010739//positive regulation of protein kinase A signaling;GO:0034605//cellular response to heat;GO:0043066//negative regulation of apoptotic process;GO:0043620//regulation of DNA-templated transcription in response to stress;GO:0045746//negative regulation of Notch signaling pathway;GO:1900020//positive regulation of protein …	GO:0005634//nucleus;GO:0005634//nucleus;GO:0005654//nucleoplasm;GO:0005730//nucleolus;GO:0005737//cytoplasm;GO:0005737//cytoplasm;GO:0005829//cytosol;GO:0005886//plasma membrane;GO:0016607//nuclear speck;	GO:0005112//Notch binding;	-
ENSBGRG00000017687	101.781	160.77	42.7917	0.266167	-1.9096	0.00139784	1	1	129552840	129619871	+	3707	CP	GO:0005507;GO:0005615;GO:0016491;GO:0051087;GO:0005507;GO:0016491;GO:0005507;GO:0016491;GO:0005507;GO:0016491;GO:0005507;GO:0016491;GO:0005507;GO:0016491;	K13624	ceruloplasmin [Source:HGNC Symbol;Acc:HGNC:2295]	sp|Q9XT27|CERU_SHEEP Ceruloplasmin OS=Ovis aries OX=9940 GN=CP PE=2 SV=1	veNOG04699	Q	-	GO:0005615//extracellular space;	GO:0005507//copper ion binding;GO:0016491//oxidoreductase activity;GO:0051087//chaperone binding;GO:0005507//copper ion binding;GO:0016491//oxidoreductase activity;GO:0005507//copper ion binding;GO:0016491//oxidoreductase activity;GO:0005507//copper ion binding;GO:0016491//oxidoreductase activity;GO:0005507//copper ion binding;GO:0016491//oxidoreductase activity;GO:0005507//copper ion binding;GO:…	ko04216(Ferroptosis);ko00860(Porphyrin metabolism)
ENSBGRG00000018741	49.2132	82.9228	15.5037	0.186966	-2.41916	0.00143662	1	27	1690075	1692691	-	1356	-	GO:0003924;GO:0005200;GO:0005525;GO:0005874;GO:0007017;	-	-	sp|Q2KJD0|TBB5_BOVIN Tubulin beta-5 chain OS=Bos taurus OX=9913 GN=TUBB5 PE=2 SV=1	COG5023	Z	GO:0007017//microtubule-based process;	GO:0005874//microtubule;	GO:0003924//GTPase activity;GO:0005200//structural constituent of cytoskeleton;GO:0005525//GTP binding;	-
ENSBGRG00000017903	45.4834	77.006	13.9609	0.181296	-2.46358	0.00178156	1	23	53218553	53322924	-	1453	FGF10	GO:0000132;GO:0000278;GO:0001656;GO:0001759;GO:0001823;GO:0001935;GO:0001938;GO:0001974;GO:0003338;GO:0005104;GO:0005104;GO:0005111;GO:0005576;GO:0005615;GO:0005615;GO:0005634;GO:0005886;GO:0006935;GO:0007267;GO:0007368;GO:0007431;GO:0007435;GO:0008083;GO:0008083;GO:0008201;GO:0008283;GO:0008543;GO:0008544;GO:0008589;GO:0009880;GO:0009887;GO:0009986;GO:0010468;GO:0010634;GO:0010634;GO:0010838;GO:…	K04358	fibroblast growth factor 10 [Source:HGNC Symbol;Acc:HGNC:3666]	sp|O15520|FGF10_HUMAN Fibroblast growth factor 10 OS=Homo sapiens OX=9606 GN=FGF10 PE=1 SV=1	veNOG03133	T	GO:0000132//establishment of mitotic spindle orientation;GO:0000278//mitotic cell cycle;GO:0001656//metanephros development;GO:0001759//organ induction;GO:0001823//mesonephros development;GO:0001935//endothelial cell proliferation;GO:0001938//positive regulation of endothelial cell proliferation;GO:0001974//blood vessel remodeling;GO:0003338//metanephros morphogenesis;GO:0006935//chemotaxis;GO:00…	GO:0005576//extracellular region;GO:0005615//extracellular space;GO:0005615//extracellular space;GO:0005634//nucleus;GO:0005886//plasma membrane;GO:0009986//cell surface;GO:0062023//collagen-containing extracellular matrix;GO:0005576//extracellular region;	GO:0005104//fibroblast growth factor receptor binding;GO:0005104//fibroblast growth factor receptor binding;GO:0005111//type 2 fibroblast growth factor receptor binding;GO:0008083//growth factor activity;GO:0008083//growth factor activity;GO:0008201//heparin binding;GO:0042056//chemoattractant activity;GO:0042056//chemoattractant activity;GO:0005104//fibroblast growth factor receptor binding;GO:0…	ko05226(Gastric cancer);ko05224(Breast cancer);ko05218(Melanoma);ko05207(Chemical carcinogenesis - receptor activation);ko05200(Pathways in cancer);ko04810(Regulation of actin cytoskeleton);ko04151(PI3K-Akt signaling pathway);ko04020(Calcium signaling pathway);ko04015(Rap1 signaling pathway);ko04014(Ras signaling pathway);ko04010(MAPK signaling pathway)
ENSBGRG00000015898	131.371	199.034	63.7071	0.320081	-1.64349	0.00256813	1	24	4662433	4665495	-	1746	ZSCAN31	GO:1990837;	K09230	zinc finger and SCAN domain containing 31 [Source:HGNC Symbol;Acc:HGNC:14097]	sp|Q96LW9|ZSC31_HUMAN Zinc finger and SCAN domain-containing protein 31 OS=Homo sapiens OX=9606 GN=ZSCAN31 PE=1 SV=2	veNOG03437	K	-	-	GO:1990837//sequence-specific double-stranded DNA binding;	-
ENSBGRG00000005160	89.6089	139.614	39.6036	0.283664	-1.81774	0.00271749	1	12	75162654	75167459	-	1568	KCNG1	GO:0005216;GO:0005249;GO:0005251;GO:0005515;GO:0005886;GO:0006811;GO:0006813;GO:0008076;GO:0008076;GO:0016020;GO:0051260;GO:0055085;GO:0071805;	K04900	potassium voltage-gated channel modifier subfamily G member 1 [Source:HGNC Symbol;Acc:HGNC:6248]	sp|Q9UIX4|KCNG1_HUMAN Potassium voltage-gated channel subfamily G member 1 OS=Homo sapiens OX=9606 GN=KCNG1 PE=1 SV=1	veNOG06015	P	GO:0006811//ion transport;GO:0006813//potassium ion transport;GO:0051260//protein homooligomerization;GO:0055085//transmembrane transport;GO:0071805//potassium ion transmembrane transport;	GO:0005886//plasma membrane;GO:0008076//voltage-gated potassium channel complex;GO:0008076//voltage-gated potassium channel complex;GO:0016020//membrane;	GO:0005216//ion channel activity;GO:0005249//voltage-gated potassium channel activity;GO:0005251//delayed rectifier potassium channel activity;GO:0005515//protein binding;	-
ENSBGRG00000003210	545.329	805.344	285.314	0.354275	-1.49706	0.00272012	1	5	96268983	96818684	-	6129	TMTC2	GO:0005515;GO:0005515;GO:0005515;GO:0000030;GO:0005515;GO:0005783;GO:0005789;GO:0035269;GO:0055074;GO:0005515;GO:0005515;	K23424	transmembrane O-mannosyltransferase targeting cadherins 2 [Source:HGNC Symbol;Acc:HGNC:25440]	sp|Q8N394|TMTC2_HUMAN Protein O-mannosyl-transferase TMTC2 OS=Homo sapiens OX=9606 GN=TMTC2 PE=1 SV=1	veNOG02960	R	GO:0035269//protein O-linked mannosylation;GO:0055074//calcium ion homeostasis;	GO:0005783//endoplasmic reticulum;GO:0005789//endoplasmic reticulum membrane;	GO:0005515//protein binding;GO:0005515//protein binding;GO:0005515//protein binding;GO:0000030//mannosyltransferase activity;GO:0005515//protein binding;GO:0005515//protein binding;GO:0005515//protein binding;	-
ENSBGRG00000012222	222.15	326.846	117.455	0.359359	-1.4765	0.00324249	1	19	34050932	34061497	-	762	-	GO:0016846;	-	-	sp|Q9CXS4|CENPV_MOUSE Centromere protein V OS=Mus musculus OX=10090 GN=Cenpv PE=1 SV=2	veNOG03025	S	-	-	GO:0016846//carbon-sulfur lyase activity;	-
ENSBGRG00000022393	260.003	448.963	71.0432	0.158238	-2.65983	0.00490483	1	21	9355123	9380800	+	1832	CNDP1	GO:0005829;GO:0006508;GO:0016787;GO:0016805;GO:0032268;GO:0070573;GO:0016787;GO:0070573;	K05604	carnosine dipeptidase 1 [Source:HGNC Symbol;Acc:HGNC:20675]	sp|Q96KN2|CNDP1_HUMAN Beta-Ala-His dipeptidase OS=Homo sapiens OX=9606 GN=CNDP1 PE=1 SV=4	veNOG07825	E	GO:0006508//proteolysis;GO:0032268//regulation of cellular protein metabolic process;	GO:0005829//cytosol;	GO:0016787//hydrolase activity;GO:0016805//dipeptidase activity;GO:0070573//metallodipeptidase activity;GO:0016787//hydrolase activity;GO:0070573//metallodipeptidase activity;	ko00410(beta-Alanine metabolism);ko00340(Histidine metabolism);ko00330(Arginine and proline metabolism)
ENSBGRG00000023508	7.42992	14.8598	0	0	-Inf	0.00604272	1	25	22692469	22728135	-	2389	CPN1	GO:0004180;GO:0004181;GO:0006508;GO:0008270;	K01292	carboxypeptidase N subunit 1 [Source:HGNC Symbol;Acc:HGNC:2312]	sp|Q2KJ83|CBPN_BOVIN Carboxypeptidase N catalytic chain OS=Bos taurus OX=9913 GN=CPN1 PE=2 SV=1	veNOG03691	R	GO:0006508//proteolysis;	-	GO:0004180//carboxypeptidase activity;GO:0004181//metallocarboxypeptidase activity;GO:0008270//zinc ion binding;	-
ENSBGRG00000025867	557.584	780.618	334.549	0.428569	-1.2224	0.00675281	1	26	46141283	46154730	-	1176	SLC9A3R2	GO:0005102;GO:0005515;GO:0005886;GO:0008013;GO:0008022;GO:0019902;GO:0042802;GO:0060090;GO:0005515;GO:0060090;	K13358	SLC9A3 regulator 2 [Source:HGNC Symbol;Acc:HGNC:11076]	sp|Q15599|NHRF2_HUMAN Na(+)/H(+) exchange regulatory cofactor NHE-RF2 OS=Homo sapiens OX=9606 GN=SLC9A3R2 PE=1 SV=2	veNOG09056	S	-	GO:0005886//plasma membrane;	GO:0005102//signaling receptor binding;GO:0005515//protein binding;GO:0008013//beta-catenin binding;GO:0008022//protein C-terminus binding;GO:0019902//phosphatase binding;GO:0042802//identical protein binding;GO:0060090//molecular adaptor activity;GO:0005515//protein binding;GO:0060090//molecular adaptor activity;	ko04960(Aldosterone-regulated sodium reabsorption)
ENSBGRG00000009303	2323.68	3272.61	1374.75	0.420077	-1.25127	0.00738011	1	16	3864933	3944197	+	3836	EDNRA	GO:0000278;GO:0001525;GO:0001569;GO:0001666;GO:0001701;GO:0001974;GO:0001975;GO:0002027;GO:0003094;GO:0003207;GO:0003220;GO:0003228;GO:0003253;GO:0003357;GO:0004930;GO:0004962;GO:0004962;GO:0006468;GO:0006874;GO:0007005;GO:0007186;GO:0007193;GO:0007249;GO:0007382;GO:0007411;GO:0007507;GO:0007585;GO:0008217;GO:0008217;GO:0009611;GO:0010033;GO:0010259;GO:0010467;GO:0010737;GO:0010827;GO:0014032;GO:…	K04197	endothelin receptor type A [Source:HGNC Symbol;Acc:HGNC:3179]	sp|P21450|EDNRA_BOVIN Endothelin-1 receptor OS=Bos taurus OX=9913 GN=EDNRA PE=2 SV=2	veNOG06587	T	GO:0000278//mitotic cell cycle;GO:0001525//angiogenesis;GO:0001569//branching involved in blood vessel morphogenesis;GO:0001666//response to hypoxia;GO:0001701//in utero embryonic development;GO:0001974//blood vessel remodeling;GO:0001975//response to amphetamine;GO:0002027//regulation of heart rate;GO:0003094//glomerular filtration;GO:0003207//cardiac chamber formation;GO:0003220//left ventricul…	GO:0016021//integral component of membrane;GO:0071944//cell periphery;GO:0016021//integral component of membrane;GO:0016021//integral component of membrane;GO:0016021//integral component of membrane;GO:0016021//integral component of membrane;	GO:0004930//G protein-coupled receptor activity;GO:0004962//endothelin receptor activity;GO:0004962//endothelin receptor activity;GO:0004930//G protein-coupled receptor activity;GO:0004962//endothelin receptor activity;GO:0004930//G protein-coupled receptor activity;GO:0004962//endothelin receptor activity;GO:0004930//G protein-coupled receptor activity;GO:0004962//endothelin receptor activity;GO…	ko05200(Pathways in cancer);ko04924(Renin secretion);ko04270(Vascular smooth muscle contraction);ko04080(Neuroactive ligand-receptor interaction);ko04024(cAMP signaling pathway);ko04022(cGMP-PKG signaling pathway);ko04020(Calcium signaling pathway)
ENSBGRG00000024445	45.9126	83.0857	8.73944	0.105186	-3.24899	0.00797931	1	3	3010515	3010961	-	447	-	GO:0003735;GO:0006412;GO:0015934;	K02900	-	sp|Q56K03|RL27A_BOVIN 60S ribosomal protein L27a OS=Bos taurus OX=9913 GN=RPL27A PE=2 SV=3	COG0200;veNOG09469	J	GO:0006412//translation;	GO:0015934//large ribosomal subunit;	GO:0003735//structural constituent of ribosome;	ko05171(Coronavirus disease - COVID-19);ko03010(Ribosome)
ENSBGRG00000024054	387.025	699.64	74.411	0.106356	-3.23302	0.0085735	1	18	17020505	17283102	-	6992	COL22A1	-	K16630	collagen type XXII alpha 1 chain [Source:HGNC Symbol;Acc:HGNC:22989]	sp|Q8NFW1|COMA1_HUMAN Collagen alpha-1(XXII) chain OS=Homo sapiens OX=9606 GN=COL22A1 PE=2 SV=2	veNOG00949	W	-	-	-	ko04974(Protein digestion and absorption)
ENSBGRG00000007606	177.077	255.428	98.727	0.386517	-1.3714	0.00872984	1	4	901043	920907	-	3929	-	GO:0005216;GO:0005262;GO:0005515;GO:0006811;GO:0006816;GO:0016020;GO:0016021;GO:0055085;GO:0005216;GO:0005262;GO:0005515;GO:0006811;GO:0006816;GO:0016020;GO:0016021;GO:0055085;GO:0005216;GO:0005262;GO:0005515;GO:0006811;GO:0006816;GO:0016020;GO:0016021;GO:0055085;GO:0005216;GO:0005262;GO:0005515;GO:0006811;GO:0006816;GO:0016020;GO:0016021;GO:0055085;GO:0005216;GO:0005262;GO:0005515;GO:0006811;GO:…	K04975	-	sp|Q91WD2|TRPV6_MOUSE Transient receptor potential cation channel subfamily V member 6 OS=Mus musculus OX=10090 GN=Trpv6 PE=1 SV=2	veNOG03298	P	GO:0006811//ion transport;GO:0006816//calcium ion transport;GO:0055085//transmembrane transport;GO:0006811//ion transport;GO:0006816//calcium ion transport;GO:0055085//transmembrane transport;GO:0006811//ion transport;GO:0006816//calcium ion transport;GO:0055085//transmembrane transport;GO:0006811//ion transport;GO:0006816//calcium ion transport;GO:0055085//transmembrane transport;GO:0006811//ion…	GO:0016020//membrane;GO:0016021//integral component of membrane;GO:0016020//membrane;GO:0016021//integral component of membrane;GO:0016020//membrane;GO:0016021//integral component of membrane;GO:0016020//membrane;GO:0016021//integral component of membrane;GO:0016020//membrane;GO:0016021//integral component of membrane;GO:0016020//membrane;GO:0016021//integral component of membrane;GO:0016020//mem…	GO:0005216//ion channel activity;GO:0005262//calcium channel activity;GO:0005515//protein binding;GO:0005216//ion channel activity;GO:0005262//calcium channel activity;GO:0005515//protein binding;GO:0005216//ion channel activity;GO:0005262//calcium channel activity;GO:0005515//protein binding;GO:0005216//ion channel activity;GO:0005262//calcium channel activity;GO:0005515//protein binding;GO:0005…	ko04978(Mineral absorption);ko04970(Salivary secretion)
ENSBGRG00000000523	668.934	920.15	417.717	0.453966	-1.13934	0.00875948	1	5	79685579	79706359	+	1867	NR4A1	GO:0003677;GO:0003700;GO:0004879;GO:0005634;GO:0006355;GO:0008270;GO:0043565;GO:0001228;GO:0001938;GO:0002042;GO:0003677;GO:0003677;GO:0003700;GO:0004879;GO:0005634;GO:0005634;GO:0005654;GO:0005667;GO:0005829;GO:0006355;GO:0006366;GO:0006915;GO:0008270;GO:0031965;GO:0035767;GO:0035914;GO:0035924;GO:0042802;GO:0043065;GO:0043154;GO:0043565;GO:0043565;GO:0044344;GO:0045444;GO:0045786;GO:0045893;GO:…	K04465	nuclear receptor subfamily 4 group A member 1 [Source:HGNC Symbol;Acc:HGNC:7980]	sp|Q0V8F0|NR4A1_BOVIN Nuclear receptor subfamily 4 group A member 1 OS=Bos taurus OX=9913 GN=NR4A1 PE=2 SV=1	veNOG00400	K	GO:0006355//regulation of transcription, DNA-templated;GO:0001938//positive regulation of endothelial cell proliferation;GO:0002042//cell migration involved in sprouting angiogenesis;GO:0006355//regulation of transcription, DNA-templated;GO:0006366//transcription by RNA polymerase II;GO:0006915//apoptotic process;GO:0035767//endothelial cell chemotaxis;GO:0035914//skeletal muscle cell differentia…	GO:0005634//nucleus;GO:0005634//nucleus;GO:0005634//nucleus;GO:0005654//nucleoplasm;GO:0005667//transcription regulator complex;GO:0005829//cytosol;GO:0031965//nuclear membrane;	GO:0003677//DNA binding;GO:0003700//DNA-binding transcription factor activity;GO:0004879//nuclear receptor activity;GO:0008270//zinc ion binding;GO:0043565//sequence-specific DNA binding;GO:0001228//DNA-binding transcription activator activity, RNA polymerase II-specific;GO:0003677//DNA binding;GO:0003677//DNA binding;GO:0003700//DNA-binding transcription factor activity;GO:0004879//nuclear recep…	ko04934(Cushing syndrome);ko04927(Cortisol synthesis and secretion);ko04925(Aldosterone synthesis and secretion);ko04151(PI3K-Akt signaling pathway);ko04010(MAPK signaling pathway)
ENSBGRG00000017756	956.613	1385.19	528.037	0.381202	-1.39137	0.00882554	1	15	20647107	20681240	-	3286	GAS6	GO:0001764;GO:0001786;GO:0001934;GO:0001961;GO:0005102;GO:0005509;GO:0005576;GO:0005615;GO:0005737;GO:0006468;GO:0006909;GO:0006915;GO:0007165;GO:0007167;GO:0007596;GO:0009267;GO:0010628;GO:0010804;GO:0018105;GO:0019064;GO:0019079;GO:0030296;GO:0030674;GO:0030971;GO:0031589;GO:0032689;GO:0032692;GO:0032715;GO:0032720;GO:0032825;GO:0033028;GO:0033033;GO:0033138;GO:0035457;GO:0035754;GO:0043027;GO:…	K05464	growth arrest specific 6 [Source:HGNC Symbol;Acc:HGNC:4168]	sp|Q14393|GAS6_HUMAN Growth arrest-specific protein 6 OS=Homo sapiens OX=9606 GN=GAS6 PE=1 SV=3	veNOG04963	T	GO:0001764//neuron migration;GO:0001934//positive regulation of protein phosphorylation;GO:0001961//positive regulation of cytokine-mediated signaling pathway;GO:0006468//protein phosphorylation;GO:0006909//phagocytosis;GO:0006915//apoptotic process;GO:0007165//signal transduction;GO:0007167//enzyme linked receptor protein signaling pathway;GO:0007596//blood coagulation;GO:0009267//cellular respo…	GO:0005576//extracellular region;GO:0005615//extracellular space;GO:0005737//cytoplasm;GO:0005576//extracellular region;	GO:0001786//phosphatidylserine binding;GO:0005102//signaling receptor binding;GO:0005509//calcium ion binding;GO:0030296//protein tyrosine kinase activator activity;GO:0030674//protein-macromolecule adaptor activity;GO:0030971//receptor tyrosine kinase binding;GO:0043027//cysteine-type endopeptidase inhibitor activity involved in apoptotic process;GO:0048018//receptor ligand activity;GO:0005509//…	ko01521(EGFR tyrosine kinase inhibitor resistance)
ENSBGRG00000006107	46.9178	91.0909	2.74468	0.0301312	-5.0526	0.01015	1	8	26032341	26327164	-	4418	ADAMTS19	GO:0004222;GO:0006508;GO:0008237;GO:0030198;GO:0004222;GO:0006508;GO:0008237;GO:0030198;GO:0004222;GO:0006508;GO:0008237;GO:0030198;	K08633	ADAM metallopeptidase with thrombospondin type 1 motif 19 [Source:HGNC Symbol;Acc:HGNC:17111]	sp|Q8TE59|ATS19_HUMAN A disintegrin and metalloproteinase with thrombospondin motifs 19 OS=Homo sapiens OX=9606 GN=ADAMTS19 PE=2 SV=2	veNOG04387	O	GO:0006508//proteolysis;GO:0030198//extracellular matrix organization;GO:0006508//proteolysis;GO:0030198//extracellular matrix organization;GO:0006508//proteolysis;GO:0030198//extracellular matrix organization;	-	GO:0004222//metalloendopeptidase activity;GO:0008237//metallopeptidase activity;GO:0004222//metalloendopeptidase activity;GO:0008237//metallopeptidase activity;GO:0004222//metalloendopeptidase activity;GO:0008237//metallopeptidase activity;	-
ENSBGRG00000008754	9.35098	18.3528	0.349158	0.0190248	-5.71598	0.0103956	1	12	51337042	51394720	+	3124	APCDD1L	GO:0005886;GO:0017147;GO:0030178;	K25812	APC down-regulated 1 like [Source:HGNC Symbol;Acc:HGNC:26892]	sp|Q8NCL9|APCDL_HUMAN Protein APCDD1-like OS=Homo sapiens OX=9606 GN=APCDD1L PE=1 SV=1	veNOG00249	T	GO:0030178//negative regulation of Wnt signaling pathway;	GO:0005886//plasma membrane;	GO:0017147//Wnt-protein binding;	-
ENSBGRG00000000971	337.941	469.277	206.606	0.440265	-1.18356	0.0112353	1	5	117345678	117348896	+	1086	CDC42EP1	GO:0008360;GO:0031274;	-	CDC42 effector protein 1 [Source:HGNC Symbol;Acc:HGNC:17014]	sp|Q17QW1|BORG5_BOVIN Cdc42 effector protein 1 OS=Bos taurus OX=9913 GN=CDC42EP1 PE=2 SV=1	veNOG07476	T	GO:0008360//regulation of cell shape;GO:0031274//positive regulation of pseudopodium assembly;	-	-	-
ENSBGRG00000022326	237.5	339.801	135.199	0.397877	-1.3296	0.0121113	1	14	72616936	72640306	-	3698	TRAF5	GO:0005164;GO:0005515;GO:0007165;GO:0008270;GO:0042981;GO:0043123;GO:0005164;GO:0005515;GO:0007165;GO:0008270;GO:0042981;GO:0043123;GO:0046872;GO:0005164;GO:0005515;GO:0005813;GO:0005829;GO:0007165;GO:0007165;GO:0008270;GO:0008284;GO:0009898;GO:0023019;GO:0031625;GO:0031996;GO:0035631;GO:0042802;GO:0042981;GO:0043123;GO:0043123;GO:0046872;GO:0048255;GO:0051091;GO:0051092;GO:0051092;GO:0097400;	K09849	TNF receptor associated factor 5 [Source:HGNC Symbol;Acc:HGNC:12035]	sp|O00463|TRAF5_HUMAN TNF receptor-associated factor 5 OS=Homo sapiens OX=9606 GN=TRAF5 PE=1 SV=2	veNOG00470	T	GO:0007165//signal transduction;GO:0042981//regulation of apoptotic process;GO:0043123//positive regulation of I-kappaB kinase/NF-kappaB signaling;GO:0007165//signal transduction;GO:0042981//regulation of apoptotic process;GO:0043123//positive regulation of I-kappaB kinase/NF-kappaB signaling;GO:0007165//signal transduction;GO:0007165//signal transduction;GO:0008284//positive regulation of cell p…	GO:0005813//centrosome;GO:0005829//cytosol;GO:0009898//cytoplasmic side of plasma membrane;GO:0035631//CD40 receptor complex;	GO:0005164//tumor necrosis factor receptor binding;GO:0005515//protein binding;GO:0008270//zinc ion binding;GO:0005164//tumor necrosis factor receptor binding;GO:0005515//protein binding;GO:0008270//zinc ion binding;GO:0046872//metal ion binding;GO:0005164//tumor necrosis factor receptor binding;GO:0005515//protein binding;GO:0008270//zinc ion binding;GO:0031625//ubiquitin protein ligase binding;…	ko05222(Small cell lung cancer);ko05203(Viral carcinogenesis);ko05200(Pathways in cancer);ko05170(Human immunodeficiency virus 1 infection);ko05169(Epstein-Barr virus infection);ko05168(Herpes simplex virus 1 infection);ko05163(Human cytomegalovirus infection);ko05131(Shigellosis);ko04668(TNF signaling pathway);ko04657(IL-17 signaling pathway);ko04621(NOD-like receptor signaling pathway);ko04217(…
ENSBGRG00000017575	212.864	298.562	127.165	0.425927	-1.23132	0.0130937	1	6	4320031	4336904	-	4281	FGFR3	GO:0004672;GO:0004713;GO:0004713;GO:0005007;GO:0005007;GO:0005524;GO:0005783;GO:0005794;GO:0005886;GO:0005887;GO:0006468;GO:0008284;GO:0008284;GO:0008543;GO:0008543;GO:0010518;GO:0016021;GO:0017134;GO:0018108;GO:0030133;GO:0042531;GO:0042802;GO:0043410;GO:0043552;GO:0046777;GO:0070374;GO:1902178;GO:0004672;GO:0004713;GO:0005007;GO:0005524;GO:0006468;GO:0008284;GO:0008543;GO:0016021;	K05094	fibroblast growth factor receptor 3 [Source:HGNC Symbol;Acc:HGNC:3690]	sp|P22607|FGFR3_HUMAN Fibroblast growth factor receptor 3 OS=Homo sapiens OX=9606 GN=FGFR3 PE=1 SV=1	veNOG02194	T	GO:0006468//protein phosphorylation;GO:0008284//positive regulation of cell population proliferation;GO:0008284//positive regulation of cell population proliferation;GO:0008543//fibroblast growth factor receptor signaling pathway;GO:0008543//fibroblast growth factor receptor signaling pathway;GO:0010518//positive regulation of phospholipase activity;GO:0018108//peptidyl-tyrosine phosphorylation;G…	GO:0005783//endoplasmic reticulum;GO:0005794//Golgi apparatus;GO:0005886//plasma membrane;GO:0005887//integral component of plasma membrane;GO:0016021//integral component of membrane;GO:0030133//transport vesicle;GO:0016021//integral component of membrane;	GO:0004672//protein kinase activity;GO:0004713//protein tyrosine kinase activity;GO:0004713//protein tyrosine kinase activity;GO:0005007//fibroblast growth factor-activated receptor activity;GO:0005007//fibroblast growth factor-activated receptor activity;GO:0005524//ATP binding;GO:0017134//fibroblast growth factor binding;GO:0042802//identical protein binding;GO:0004672//protein kinase activity;…	ko05230(Central carbon metabolism in cancer);ko05219(Bladder cancer);ko05206(MicroRNAs in cancer);ko05200(Pathways in cancer);ko04810(Regulation of actin cytoskeleton);ko04550(Signaling pathways regulating pluripotency of stem cells);ko04151(PI3K-Akt signaling pathway);ko04144(Endocytosis);ko04020(Calcium signaling pathway);ko04015(Rap1 signaling pathway);ko04014(Ras signaling pathway);ko04010(MA…
ENSBGRG00000001202	44.8345	70.5415	19.1275	0.271152	-1.88283	0.0140329	1	3	99655063	99716564	+	3211	-	-	-	-	sp|Q8QZW3|F151A_MOUSE Protein FAM151A OS=Mus musculus OX=10090 GN=Fam151a PE=1 SV=1	veNOG07384	S	-	-	-	-
ENSBGRG00000014943	205.189	286.37	124.008	0.433033	-1.20745	0.0153937	1	21	13429698	13519726	-	3384	PARD6G	GO:0005515;GO:0007163;GO:0005515;GO:0007163;GO:0005515;GO:0007163;	K06093	par-6 family cell polarity regulator gamma [Source:HGNC Symbol;Acc:HGNC:16076]	sp|Q9JK84|PAR6G_MOUSE Partitioning defective 6 homolog gamma OS=Mus musculus OX=10090 GN=Pard6g PE=2 SV=1	veNOG07755	T	GO:0007163//establishment or maintenance of cell polarity;GO:0007163//establishment or maintenance of cell polarity;GO:0007163//establishment or maintenance of cell polarity;	-	GO:0005515//protein binding;GO:0005515//protein binding;GO:0005515//protein binding;	ko05165(Human papillomavirus infection);ko04530(Tight junction);ko04391(Hippo signaling pathway - fly);ko04390(Hippo signaling pathway);ko04360(Axon guidance);ko04144(Endocytosis);ko04015(Rap1 signaling pathway)
ENSBGRG00000026356	537.685	730.176	345.193	0.472753	-1.08084	0.0155659	1	8	5360928	5365020	-	1795	ISYNA1	GO:0004512;GO:0004512;GO:0006021;GO:0008654;GO:0004512;GO:0006021;GO:0008654;	K01858	inositol-3-phosphate synthase 1 [Source:HGNC Symbol;Acc:HGNC:29821]	sp|Q2NL29|INO1_BOVIN Inositol-3-phosphate synthase 1 OS=Bos taurus OX=9913 GN=ISYNA1 PE=2 SV=1	veNOG09539	I	GO:0006021//inositol biosynthetic process;GO:0008654//phospholipid biosynthetic process;GO:0006021//inositol biosynthetic process;GO:0008654//phospholipid biosynthetic process;	-	GO:0004512//inositol-3-phosphate synthase activity;GO:0004512//inositol-3-phosphate synthase activity;GO:0004512//inositol-3-phosphate synthase activity;	ko00562(Inositol phosphate metabolism)
ENSBGRG00000000168	161.318	228.113	94.5236	0.414372	-1.271	0.015748	1	1	60403758	60611665	+	2567	NECTIN3	GO:0005911;GO:0007155;GO:0007286;GO:0042803;GO:0050839;GO:0005911;GO:0007155;GO:0007286;GO:0042803;GO:0050839;GO:0005911;GO:0007155;GO:0007286;GO:0042803;GO:0050839;GO:0002089;GO:0005886;GO:0005911;GO:0005911;GO:0005912;GO:0007155;GO:0007155;GO:0007156;GO:0007286;GO:0009566;GO:0042803;GO:0042803;GO:0043296;GO:0044291;GO:0050839;GO:0050839;GO:0060042;GO:0061951;GO:0098609;GO:0098686;GO:0099061;GO:…	K06592	nectin cell adhesion molecule 3 [Source:HGNC Symbol;Acc:HGNC:17664]	sp|Q9NQS3|NECT3_HUMAN Nectin-3 OS=Homo sapiens OX=9606 GN=NECTIN3 PE=1 SV=1	veNOG05190	T	GO:0007155//cell adhesion;GO:0007286//spermatid development;GO:0007155//cell adhesion;GO:0007286//spermatid development;GO:0007155//cell adhesion;GO:0007286//spermatid development;GO:0002089//lens morphogenesis in camera-type eye;GO:0007155//cell adhesion;GO:0007155//cell adhesion;GO:0007156//homophilic cell adhesion via plasma membrane adhesion molecules;GO:0007286//spermatid development;GO:0009…	GO:0005911//cell-cell junction;GO:0005911//cell-cell junction;GO:0005911//cell-cell junction;GO:0005886//plasma membrane;GO:0005911//cell-cell junction;GO:0005911//cell-cell junction;GO:0005912//adherens junction;GO:0043296//apical junction complex;GO:0044291//cell-cell contact zone;GO:0098686//hippocampal mossy fiber to CA3 synapse;GO:0099061//integral component of postsynaptic density membrane;…	GO:0042803//protein homodimerization activity;GO:0050839//cell adhesion molecule binding;GO:0042803//protein homodimerization activity;GO:0050839//cell adhesion molecule binding;GO:0042803//protein homodimerization activity;GO:0050839//cell adhesion molecule binding;GO:0042803//protein homodimerization activity;GO:0042803//protein homodimerization activity;GO:0050839//cell adhesion molecule bindi…	ko04520(Adherens junction);ko04514(Cell adhesion molecules)
ENSBGRG00000009313	1532.83	2155.98	909.671	0.421929	-1.24493	0.0157522	1	7	18345870	18421612	-	4366	PTCH1	GO:0008158;GO:0016021;GO:0000122;GO:0001658;GO:0001701;GO:0001709;GO:0001841;GO:0001843;GO:0003007;GO:0005113;GO:0005119;GO:0005794;GO:0005886;GO:0005901;GO:0005929;GO:0007165;GO:0007224;GO:0007346;GO:0007389;GO:0007420;GO:0008158;GO:0008201;GO:0008285;GO:0008544;GO:0009887;GO:0009953;GO:0009957;GO:0010157;GO:0010839;GO:0010875;GO:0015485;GO:0016021;GO:0016485;GO:0021522;GO:0021532;GO:0021904;GO:…	K06225	patched 1 [Source:HGNC Symbol;Acc:HGNC:9585]	sp|Q13635|PTC1_HUMAN Protein patched homolog 1 OS=Homo sapiens OX=9606 GN=PTCH1 PE=1 SV=2	veNOG02481	T	GO:0000122//negative regulation of transcription by RNA polymerase II;GO:0001658//branching involved in ureteric bud morphogenesis;GO:0001701//in utero embryonic development;GO:0001709//cell fate determination;GO:0001841//neural tube formation;GO:0001843//neural tube closure;GO:0003007//heart morphogenesis;GO:0007165//signal transduction;GO:0007224//smoothened signaling pathway;GO:0007346//regula…	GO:0016021//integral component of membrane;GO:0005794//Golgi apparatus;GO:0005886//plasma membrane;GO:0005901//caveola;GO:0005929//cilium;GO:0016021//integral component of membrane;GO:0030496//midbody;GO:0043231//intracellular membrane-bounded organelle;GO:0045177//apical part of cell;GO:0048471//perinuclear region of cytoplasm;	GO:0008158//hedgehog receptor activity;GO:0005113//patched binding;GO:0005119//smoothened binding;GO:0008158//hedgehog receptor activity;GO:0008201//heparin binding;GO:0015485//cholesterol binding;GO:0030332//cyclin binding;GO:0044877//protein-containing complex binding;GO:0097108//hedgehog family protein binding;	ko05217(Basal cell carcinoma);ko05205(Proteoglycans in cancer);ko05200(Pathways in cancer);ko04360(Axon guidance);ko04341(Hedgehog signaling pathway - fly);ko04340(Hedgehog signaling pathway);ko04024(cAMP signaling pathway)
ENSBGRG00000021848	16.2483	29.4229	3.0736	0.104463	-3.25894	0.0163093	1	23	7732706	7771153	-	2725	SLC9A3	GO:0005886;GO:0006812;GO:0006814;GO:0006885;GO:0015299;GO:0015385;GO:0015385;GO:0016021;GO:0055085;GO:0070062;GO:0098719;GO:0006812;GO:0006814;GO:0006885;GO:0015299;GO:0015385;GO:0016021;GO:0055085;	K12040	solute carrier family 9 member A3 [Source:HGNC Symbol;Acc:HGNC:11073]	sp|P48764|SL9A3_HUMAN Sodium/hydrogen exchanger 3 OS=Homo sapiens OX=9606 GN=SLC9A3 PE=1 SV=2	veNOG01999	P	GO:0006812//cation transport;GO:0006814//sodium ion transport;GO:0006885//regulation of pH;GO:0055085//transmembrane transport;GO:0098719//sodium ion import across plasma membrane;GO:0006812//cation transport;GO:0006814//sodium ion transport;GO:0006885//regulation of pH;GO:0055085//transmembrane transport;	GO:0005886//plasma membrane;GO:0016021//integral component of membrane;GO:0070062//extracellular exosome;GO:0016021//integral component of membrane;	GO:0015299//solute:proton antiporter activity;GO:0015385//sodium:proton antiporter activity;GO:0015385//sodium:proton antiporter activity;GO:0015299//solute:proton antiporter activity;GO:0015385//sodium:proton antiporter activity;	ko04978(Mineral absorption);ko04976(Bile secretion);ko04974(Protein digestion and absorption);ko04964(Proximal tubule bicarbonate reclamation)
ENSBGRG00000024386	429.868	658.707	201.029	0.305188	-1.71223	0.0166541	1	1	79729389	79732602	-	1342	HES1	GO:0003677;GO:0006355;GO:0046983;GO:0000122;GO:0000122;GO:0000981;GO:0001217;GO:0001227;GO:0001701;GO:0001709;GO:0001889;GO:0002085;GO:0003143;GO:0003151;GO:0003266;GO:0003281;GO:0003310;GO:0003677;GO:0003677;GO:0005634;GO:0005654;GO:0005737;GO:0006355;GO:0006357;GO:0007155;GO:0007219;GO:0007219;GO:0007224;GO:0007389;GO:0008283;GO:0008284;GO:0016477;GO:0021537;GO:0021555;GO:0021557;GO:0021558;GO:…	K06054	hes family bHLH transcription factor 1 [Source:HGNC Symbol;Acc:HGNC:5192]	sp|Q3ZBG4|HES1_BOVIN Transcription factor HES-1 OS=Bos taurus OX=9913 GN=HES1 PE=2 SV=1	veNOG01670;opiNOG03222	K	GO:0006355//regulation of transcription, DNA-templated;GO:0000122//negative regulation of transcription by RNA polymerase II;GO:0000122//negative regulation of transcription by RNA polymerase II;GO:0001701//in utero embryonic development;GO:0001709//cell fate determination;GO:0001889//liver development;GO:0002085//inhibition of neuroepithelial cell differentiation;GO:0003143//embryonic heart tube…	GO:0005634//nucleus;GO:0005654//nucleoplasm;GO:0005737//cytoplasm;GO:0032991//protein-containing complex;	GO:0003677//DNA binding;GO:0046983//protein dimerization activity;GO:0000981//DNA-binding transcription factor activity, RNA polymerase II-specific;GO:0001217//DNA-binding transcription repressor activity;GO:0001227//DNA-binding transcription repressor activity, RNA polymerase II-specific;GO:0003677//DNA binding;GO:0003677//DNA binding;GO:0042803//protein homodimerization activity;GO:0042826//his…	ko05224(Breast cancer);ko05200(Pathways in cancer);ko05169(Epstein-Barr virus infection);ko05165(Human papillomavirus infection);ko04950(Maturity onset diabetes of the young);ko04330(Notch signaling pathway);ko03460(Fanconi anemia pathway)
ENSBGRG00000002904	466.354	633.756	298.951	0.471713	-1.08402	0.0178268	1	5	40346470	40826734	-	5769	ANO4	GO:0005229;GO:0005886;GO:0006821;GO:0017128;GO:0046983;GO:0051649;GO:0061588;GO:0061589;GO:0061590;GO:0061591;GO:0046983;GO:0061588;GO:0046983;GO:0061588;GO:0046983;GO:0061588;GO:0046983;GO:0061588;GO:0046983;GO:0061588;	K19499	anoctamin 4 [Source:HGNC Symbol;Acc:HGNC:23837]	sp|Q32M45|ANO4_HUMAN Anoctamin-4 OS=Homo sapiens OX=9606 GN=ANO4 PE=2 SV=1	veNOG08800	S	GO:0006821//chloride transport;GO:0051649//establishment of localization in cell;GO:0061588//calcium activated phospholipid scrambling;GO:0061589//calcium activated phosphatidylserine scrambling;GO:0061590//calcium activated phosphatidylcholine scrambling;GO:0061591//calcium activated galactosylceramide scrambling;GO:0061588//calcium activated phospholipid scrambling;GO:0061588//calcium activated…	GO:0005886//plasma membrane;	GO:0005229//intracellular calcium activated chloride channel activity;GO:0017128//phospholipid scramblase activity;GO:0046983//protein dimerization activity;GO:0046983//protein dimerization activity;GO:0046983//protein dimerization activity;GO:0046983//protein dimerization activity;GO:0046983//protein dimerization activity;GO:0046983//protein dimerization activity;	-
ENSBGRG00000016962	47.4624	87.7909	7.13397	0.0812609	-3.62129	0.0184042	1	9	2671596	2700119	+	4951	CRB2	GO:0001707;GO:0001756;GO:0001895;GO:0005509;GO:0005737;GO:0010470;GO:0010718;GO:0010951;GO:0014028;GO:0016324;GO:0016327;GO:0019828;GO:0030010;GO:0030054;GO:0030513;GO:0032991;GO:0035003;GO:0044877;GO:0045177;GO:0045199;GO:0045494;GO:0046549;GO:0055111;GO:0072359;	K16681	crumbs cell polarity complex component 2 [Source:HGNC Symbol;Acc:HGNC:18688]	sp|Q5IJ48|CRUM2_HUMAN Protein crumbs homolog 2 OS=Homo sapiens OX=9606 GN=CRB2 PE=1 SV=2	veNOG06099	T	GO:0001707//mesoderm formation;GO:0001756//somitogenesis;GO:0001895//retina homeostasis;GO:0010470//regulation of gastrulation;GO:0010718//positive regulation of epithelial to mesenchymal transition;GO:0010951//negative regulation of endopeptidase activity;GO:0014028//notochord formation;GO:0030010//establishment of cell polarity;GO:0030513//positive regulation of BMP signaling pathway;GO:0045199…	GO:0005737//cytoplasm;GO:0016324//apical plasma membrane;GO:0016327//apicolateral plasma membrane;GO:0030054//cell junction;GO:0032991//protein-containing complex;GO:0035003//subapical complex;GO:0045177//apical part of cell;	GO:0005509//calcium ion binding;GO:0019828//aspartic-type endopeptidase inhibitor activity;GO:0044877//protein-containing complex binding;	ko04391(Hippo signaling pathway - fly);ko04390(Hippo signaling pathway)
ENSBGRG00000006338	28.2981	51.2439	5.35228	0.104447	-3.25916	0.0188632	1	15	73477489	73482180	-	3515	PCDH8	GO:0001756;GO:0005509;GO:0005886;GO:0007155;GO:0007156;GO:0016020;GO:0016331;	-	protocadherin 8 [Source:HGNC Symbol;Acc:HGNC:8660]	sp|O95206|PCDH8_HUMAN Protocadherin-8 OS=Homo sapiens OX=9606 GN=PCDH8 PE=1 SV=2	veNOG04363	S	GO:0001756//somitogenesis;GO:0007155//cell adhesion;GO:0007156//homophilic cell adhesion via plasma membrane adhesion molecules;GO:0016331//morphogenesis of embryonic epithelium;	GO:0005886//plasma membrane;GO:0016020//membrane;	GO:0005509//calcium ion binding;	-
ENSBGRG00000015587	7.3616	14.3538	0.369392	0.0257348	-5.28014	0.0192131	1	24	4564537	4569487	+	1179	ZSCAN9	GO:1990837;	K09230	zinc finger and SCAN domain containing 9 [Source:HGNC Symbol;Acc:HGNC:12984]	sp|O15535|ZSC9_HUMAN Zinc finger and SCAN domain-containing protein 9 OS=Homo sapiens OX=9606 GN=ZSCAN9 PE=1 SV=1	veNOG13746	K	-	-	GO:1990837//sequence-specific double-stranded DNA binding;	-
ENSBGRG00000026060	82.4627	164.925	0	0	-Inf	0.019882	1	8	4724422	4735902	+	2067	SLC5A5	GO:0005634;GO:0005886;GO:0006590;GO:0008507;GO:0015111;GO:0015705;GO:0015705;GO:0016020;GO:0016021;GO:0022857;GO:0055085;GO:0071320;GO:0071371;GO:1904200;	K14385	solute carrier family 5 member 5 [Source:HGNC Symbol;Acc:HGNC:11040]	sp|Q92911|SC5A5_HUMAN Sodium/iodide cotransporter OS=Homo sapiens OX=9606 GN=SLC5A5 PE=1 SV=1	veNOG04459	P	GO:0006590//thyroid hormone generation;GO:0015705//iodide transport;GO:0015705//iodide transport;GO:0055085//transmembrane transport;GO:0071320//cellular response to cAMP;GO:0071371//cellular response to gonadotropin stimulus;GO:1904200//iodide transmembrane transport;	GO:0005634//nucleus;GO:0005886//plasma membrane;GO:0016020//membrane;GO:0016021//integral component of membrane;	GO:0008507//sodium:iodide symporter activity;GO:0015111//iodide transmembrane transporter activity;GO:0022857//transmembrane transporter activity;	ko04918(Thyroid hormone synthesis)
ENSBGRG00000025881	413.445	562.238	264.652	0.470712	-1.08708	0.0199957	1	14	82223574	82228151	-	2111	ELF3	GO:0000978;GO:0001228;GO:0001228;GO:0001824;GO:0003677;GO:0003700;GO:0003700;GO:0005634;GO:0005654;GO:0005794;GO:0005829;GO:0006355;GO:0006355;GO:0006366;GO:0006954;GO:0006954;GO:0009653;GO:0030198;GO:0030855;GO:0043565;GO:0045892;GO:0045944;GO:0045944;GO:0060056;GO:1990837;GO:0003700;GO:0005634;GO:0006355;GO:0006366;GO:0006954;GO:0030855;GO:0043565;	K09429	E74 like ETS transcription factor 3 [Source:HGNC Symbol;Acc:HGNC:3318]	sp|Q3UPW2|ELF3_MOUSE ETS-related transcription factor Elf-3 OS=Mus musculus OX=10090 GN=Elf3 PE=1 SV=1	veNOG07443	K	GO:0001824//blastocyst development;GO:0006355//regulation of transcription, DNA-templated;GO:0006355//regulation of transcription, DNA-templated;GO:0006366//transcription by RNA polymerase II;GO:0006954//inflammatory response;GO:0006954//inflammatory response;GO:0009653//anatomical structure morphogenesis;GO:0030198//extracellular matrix organization;GO:0030855//epithelial cell differentiation;GO…	GO:0005634//nucleus;GO:0005654//nucleoplasm;GO:0005794//Golgi apparatus;GO:0005829//cytosol;GO:0005634//nucleus;	GO:0000978//RNA polymerase II cis-regulatory region sequence-specific DNA binding;GO:0001228//DNA-binding transcription activator activity, RNA polymerase II-specific;GO:0001228//DNA-binding transcription activator activity, RNA polymerase II-specific;GO:0003677//DNA binding;GO:0003700//DNA-binding transcription factor activity;GO:0003700//DNA-binding transcription factor activity;GO:0043565//seq…	-
ENSBGRG00000002076	71.7139	110.48	32.948	0.298227	-1.74552	0.0202056	1	6	112483757	112572178	+	2992	ENPEP	GO:0001525;GO:0003081;GO:0004177;GO:0005886;GO:0005903;GO:0006508;GO:0008233;GO:0008237;GO:0008270;GO:0008283;GO:0009897;GO:0016324;GO:0016477;GO:0031410;GO:0032835;GO:0045177;GO:0070006;GO:0070006;GO:0006508;GO:0008237;GO:0008270;GO:0070006;GO:0006508;GO:0008237;GO:0008270;GO:0070006;	K11141	glutamyl aminopeptidase [Source:HGNC Symbol;Acc:HGNC:3355]	sp|Q32LQ0|AMPE_BOVIN Glutamyl aminopeptidase OS=Bos taurus OX=9913 GN=ENPEP PE=2 SV=1	veNOG08312	EO	GO:0001525//angiogenesis;GO:0003081//regulation of systemic arterial blood pressure by renin-angiotensin;GO:0006508//proteolysis;GO:0008283//cell population proliferation;GO:0016477//cell migration;GO:0032835//glomerulus development;GO:0006508//proteolysis;GO:0006508//proteolysis;	GO:0005886//plasma membrane;GO:0005903//brush border;GO:0009897//external side of plasma membrane;GO:0016324//apical plasma membrane;GO:0031410//cytoplasmic vesicle;GO:0045177//apical part of cell;	GO:0004177//aminopeptidase activity;GO:0008233//peptidase activity;GO:0008237//metallopeptidase activity;GO:0008270//zinc ion binding;GO:0070006//metalloaminopeptidase activity;GO:0070006//metalloaminopeptidase activity;GO:0008237//metallopeptidase activity;GO:0008270//zinc ion binding;GO:0070006//metalloaminopeptidase activity;GO:0008237//metallopeptidase activity;GO:0008270//zinc ion binding;GO…	ko04614(Renin-angiotensin system)
ENSBGRG00000021956	65.1079	101.512	28.7042	0.282768	-1.82231	0.0202189	1	15	67419012	67454950	-	2468	LRRC63	GO:0005515;GO:0005515;GO:0005515;	-	leucine rich repeat containing 63 [Source:HGNC Symbol;Acc:HGNC:34296]	sp|Q05C16|LRC63_HUMAN Leucine-rich repeat-containing protein 63 OS=Homo sapiens OX=9606 GN=LRRC63 PE=2 SV=2	veNOG07722	S	-	-	GO:0005515//protein binding;GO:0005515//protein binding;GO:0005515//protein binding;	-
ENSBGRG00000007093	711.049	1046.86	375.241	0.358445	-1.48018	0.0202819	1	20	29308496	29414030	-	2750	NKD1	GO:0000159;GO:0005509;GO:0030165;GO:0030178;GO:0030178;GO:0045732;GO:0090090;GO:1901231;GO:1901233;GO:2000096;GO:0005509;GO:0030178;	K03213	NKD inhibitor of WNT signaling pathway 1 [Source:HGNC Symbol;Acc:HGNC:17045]	sp|Q969G9|NKD1_HUMAN Protein naked cuticle homolog 1 OS=Homo sapiens OX=9606 GN=NKD1 PE=1 SV=1	veNOG09341	T	GO:0030178//negative regulation of Wnt signaling pathway;GO:0030178//negative regulation of Wnt signaling pathway;GO:0045732//positive regulation of protein catabolic process;GO:0090090//negative regulation of canonical Wnt signaling pathway;GO:1901231//positive regulation of non-canonical Wnt signaling pathway via JNK cascade;GO:1901233//negative regulation of convergent extension involved in ax…	GO:0000159//protein phosphatase type 2A complex;	GO:0005509//calcium ion binding;GO:0030165//PDZ domain binding;GO:0005509//calcium ion binding;	ko04390(Hippo signaling pathway);ko04310(Wnt signaling pathway)
ENSBGRG00000008568	532.848	741.746	323.95	0.43674	-1.19515	0.0206169	1	8	68572090	68662182	-	14502	FAT2	GO:0005509;GO:0005886;GO:0005912;GO:0007155;GO:0007156;GO:0010631;GO:0016020;GO:0031589;GO:0005509;GO:0005886;GO:0007155;GO:0007156;GO:0016020;GO:0005509;GO:0005886;GO:0007155;GO:0007156;GO:0016020;	K16506	FAT atypical cadherin 2 [Source:HGNC Symbol;Acc:HGNC:3596]	sp|Q9NYQ8|FAT2_HUMAN Protocadherin Fat 2 OS=Homo sapiens OX=9606 GN=FAT2 PE=1 SV=2	veNOG05424	T	GO:0007155//cell adhesion;GO:0007156//homophilic cell adhesion via plasma membrane adhesion molecules;GO:0010631//epithelial cell migration;GO:0031589//cell-substrate adhesion;GO:0007155//cell adhesion;GO:0007156//homophilic cell adhesion via plasma membrane adhesion molecules;GO:0007155//cell adhesion;GO:0007156//homophilic cell adhesion via plasma membrane adhesion molecules;	GO:0005886//plasma membrane;GO:0005912//adherens junction;GO:0016020//membrane;GO:0005886//plasma membrane;GO:0016020//membrane;GO:0005886//plasma membrane;GO:0016020//membrane;	GO:0005509//calcium ion binding;GO:0005509//calcium ion binding;GO:0005509//calcium ion binding;	-
ENSBGRG00000022806	946.161	1284.67	607.65	0.473001	-1.08009	0.020823	1	21	34036457	34044343	+	1554	TGIF1	GO:0000122;GO:0000978;GO:0001227;GO:0003677;GO:0005654;GO:0006355;GO:1990837;	K19383	TGFB induced factor homeobox 1 [Source:HGNC Symbol;Acc:HGNC:11776]	sp|P70284|TGIF1_MOUSE Homeobox protein TGIF1 OS=Mus musculus OX=10090 GN=Tgif1 PE=1 SV=2	veNOG09766	K	GO:0000122//negative regulation of transcription by RNA polymerase II;GO:0006355//regulation of transcription, DNA-templated;	GO:0005654//nucleoplasm;	GO:0000978//RNA polymerase II cis-regulatory region sequence-specific DNA binding;GO:0001227//DNA-binding transcription repressor activity, RNA polymerase II-specific;GO:0003677//DNA binding;GO:1990837//sequence-specific double-stranded DNA binding;	ko04350(TGF-beta signaling pathway)
ENSBGRG00000014028	465.93	626.847	305.013	0.486583	-1.03924	0.0209956	1	18	25462802	25497190	-	1556	SBSPON	-	-	somatomedin B and thrombospondin type 1 domain containing [Source:HGNC Symbol;Acc:HGNC:30362]	sp|Q32L50|SBSPO_BOVIN Somatomedin-B and thrombospondin type-1 domain-containing protein OS=Bos taurus OX=9913 GN=SBSPON PE=2 SV=2	veNOG09342	W	-	-	-	-
ENSBGRG00000023329	87.0682	126.671	47.4653	0.374713	-1.41614	0.0215133	1	16	81076946	81100028	+	2834	-	GO:0004657;GO:0005739;GO:0006562;GO:0004657;GO:0006562;GO:0004657;GO:0006562;	K00318	-	sp|Q148G5|PROD_BOVIN Proline dehydrogenase 1, mitochondrial OS=Bos taurus OX=9913 GN=PRODH PE=2 SV=1	veNOG00708	E	GO:0006562//proline catabolic process;GO:0006562//proline catabolic process;GO:0006562//proline catabolic process;	GO:0005739//mitochondrion;	GO:0004657//proline dehydrogenase activity;GO:0004657//proline dehydrogenase activity;GO:0004657//proline dehydrogenase activity;	ko00330(Arginine and proline metabolism)
ENSBGRG00000016186	119.537	208.289	30.7848	0.147799	-2.75829	0.0223601	1	3	20340649	20341029	-	381	-	GO:0000786;GO:0003677;GO:0046982;	K11252	-	sp|P62807|H2B1C_HUMAN Histone H2B type 1-C/E/F/G/I OS=Homo sapiens OX=9606 GN=H2BC4 PE=1 SV=4	NOG50035	B	-	GO:0000786//nucleosome;	GO:0003677//DNA binding;GO:0046982//protein heterodimerization activity;	ko05322(Systemic lupus erythematosus);ko05203(Viral carcinogenesis);ko05034(Alcoholism);ko04613(Neutrophil extracellular trap formation)
ENSBGRG00000026065	206.654	283.55	129.758	0.457621	-1.12777	0.0225888	1	27	36097070	36111637	-	1904	-	-	-	-	sp|Q2TBK3|PLAC9_BOVIN Placenta-specific protein 9 OS=Bos taurus OX=9913 GN=PLAC9 PE=3 SV=1	veNOG26344	R	-	-	-	-
ENSBGRG00000021376	356.093	498.451	213.734	0.428797	-1.22163	0.0227531	1	5	110558830	110567655	-	1305	ENO2	GO:0000015;GO:0000287;GO:0001917;GO:0004634;GO:0005737;GO:0005829;GO:0005886;GO:0006096;GO:0016020;GO:0043025;GO:0043204;GO:0000015;GO:0000287;GO:0004634;GO:0006096;GO:0000015;GO:0000287;GO:0004634;GO:0006096;	K01689	enolase 2 [Source:HGNC Symbol;Acc:HGNC:3353]	sp|P09104|ENOG_HUMAN Gamma-enolase OS=Homo sapiens OX=9606 GN=ENO2 PE=1 SV=3	veNOG01694	G	GO:0006096//glycolytic process;GO:0006096//glycolytic process;GO:0006096//glycolytic process;	GO:0000015//phosphopyruvate hydratase complex;GO:0001917//photoreceptor inner segment;GO:0005737//cytoplasm;GO:0005829//cytosol;GO:0005886//plasma membrane;GO:0016020//membrane;GO:0043025//neuronal cell body;GO:0043204//perikaryon;GO:0000015//phosphopyruvate hydratase complex;GO:0000015//phosphopyruvate hydratase complex;	GO:0000287//magnesium ion binding;GO:0004634//phosphopyruvate hydratase activity;GO:0000287//magnesium ion binding;GO:0004634//phosphopyruvate hydratase activity;GO:0000287//magnesium ion binding;GO:0004634//phosphopyruvate hydratase activity;	ko04066(HIF-1 signaling pathway);ko03018(RNA degradation);ko00010(Glycolysis / Gluconeogenesis)
ENSBGRG00000026387	71.047	103.928	38.1659	0.367234	-1.44523	0.0232825	1	26	34645554	34918461	+	2052	CPPED1	GO:0016787;GO:0016787;GO:0005829;GO:0005886;GO:0016787;	K21814	calcineurin like phosphoesterase domain containing 1 [Source:HGNC Symbol;Acc:HGNC:25632]	sp|Q58DC0|CPPED_BOVIN Serine/threonine-protein phosphatase CPPED1 OS=Bos taurus OX=9913 GN=CPPED1 PE=2 SV=1	veNOG13722;KOG1378	G	-	GO:0005829//cytosol;GO:0005886//plasma membrane;	GO:0016787//hydrolase activity;GO:0016787//hydrolase activity;GO:0016787//hydrolase activity;	-
ENSBGRG00000014284	53.2272	80.1131	26.3413	0.328802	-1.60471	0.0235976	1	19	43310078	43350767	-	1733	SPNS2	GO:0022857;GO:0055085;GO:0001782;GO:0002260;GO:0002920;GO:0003376;GO:0006665;GO:0006869;GO:0007605;GO:0022857;GO:0043029;GO:0046624;GO:0048073;GO:0048535;GO:0055085;GO:0060348;GO:0072676;GO:2000404;	K23677	sphingolipid transporter 2 [Source:HGNC Symbol;Acc:HGNC:26992]	sp|Q91VM4|SPNS2_MOUSE Protein spinster homolog 2 OS=Mus musculus OX=10090 GN=Spns2 PE=1 SV=2	veNOG02009	G	GO:0055085//transmembrane transport;GO:0001782//B cell homeostasis;GO:0002260//lymphocyte homeostasis;GO:0002920//regulation of humoral immune response;GO:0003376//sphingosine-1-phosphate receptor signaling pathway;GO:0006665//sphingolipid metabolic process;GO:0006869//lipid transport;GO:0007605//sensory perception of sound;GO:0043029//T cell homeostasis;GO:0048073//regulation of eye pigmentation…	-	GO:0022857//transmembrane transporter activity;GO:0022857//transmembrane transporter activity;GO:0046624//sphingolipid transporter activity;	-
ENSBGRG00000007613	92.7225	162.853	22.5923	0.138729	-2.84966	0.0239315	1	4	9172344	9203422	-	1557	WDR86	GO:0005515;	K24756	WD repeat domain 86 [Source:HGNC Symbol;Acc:HGNC:28020]	sp|Q86TI4|WDR86_HUMAN WD repeat-containing protein 86 OS=Homo sapiens OX=9606 GN=WDR86 PE=2 SV=3	veNOG01924	R	-	-	GO:0005515//protein binding;	-
ENSBGRG00000022743	120.541	170.162	70.9195	0.416776	-1.26265	0.0241691	1	24	20192827	20211060	-	1811	MDFI	GO:0042802;GO:0048704;GO:0060707;	-	MyoD family inhibitor [Source:HGNC Symbol;Acc:HGNC:6967]	sp|Q99750|MDFI_HUMAN MyoD family inhibitor OS=Homo sapiens OX=9606 GN=MDFI PE=1 SV=1	veNOG02631	T	GO:0048704//embryonic skeletal system morphogenesis;GO:0060707//trophoblast giant cell differentiation;	-	GO:0042802//identical protein binding;	-
ENSBGRG00000013597	173.496	242.628	104.363	0.430135	-1.21714	0.0242111	1	8	74127033	74128626	-	984	-	GO:0003676;GO:0003723;GO:1904247;	-	-	sp|Q86U42|PABP2_HUMAN Polyadenylate-binding protein 2 OS=Homo sapiens OX=9606 GN=PABPN1 PE=1 SV=3	NOG51515;veNOG33752	RA	GO:1904247//positive regulation of polynucleotide adenylyltransferase activity;	-	GO:0003676//nucleic acid binding;GO:0003723//RNA binding;	-
ENSBGRG00000024934	125.248	175.8	74.6963	0.424893	-1.23483	0.0257755	1	9	13229155	13249898	-	2465	-	GO:0005813;GO:0008017;GO:0034453;	-	-	sp|A0A096LP49|CC187_HUMAN Coiled-coil domain-containing protein 187 OS=Homo sapiens OX=9606 GN=CCDC187 PE=2 SV=1	veNOG06406	S	GO:0034453//microtubule anchoring;	GO:0005813//centrosome;	GO:0008017//microtubule binding;	-
ENSBGRG00000009309	142.333	256.601	28.0642	0.109369	-3.19272	0.0258052	1	X	133177992	133198254	+	267	SMPX	GO:0005634;GO:0005737;GO:0005927;GO:0031430;GO:0043034;GO:0043292;	K24209	small muscle protein X-linked [Source:HGNC Symbol;Acc:HGNC:11122]	sp|Q3ZBD4|SMPX_BOVIN Small muscular protein OS=Bos taurus OX=9913 GN=SMPX PE=3 SV=1	veNOG24781	S	-	GO:0005634//nucleus;GO:0005737//cytoplasm;GO:0005927//muscle tendon junction;GO:0031430//M band;GO:0043034//costamere;GO:0043292//contractile fiber;	-	-
ENSBGRG00000002608	2204.87	3016.16	1393.59	0.462043	-1.1139	0.0261788	1	6	63230942	63242704	-	1172	UCHL1	GO:0004843;GO:0006511;GO:0016579;GO:0016787;GO:0016874;GO:0004843;GO:0006511;GO:0016579;GO:0016787;GO:0016874;GO:0002176;GO:0002931;GO:0004197;GO:0004843;GO:0004843;GO:0004843;GO:0005654;GO:0005737;GO:0005737;GO:0005829;GO:0005829;GO:0005886;GO:0006511;GO:0007409;GO:0007412;GO:0007628;GO:0008242;GO:0016579;GO:0016579;GO:0016787;GO:0016874;GO:0019896;GO:0030424;GO:0031625;GO:0031694;GO:0042755;GO:…	K05611	ubiquitin C-terminal hydrolase L1 [Source:HGNC Symbol;Acc:HGNC:12513]	sp|Q6SEG5|UCHL1_PIG Ubiquitin carboxyl-terminal hydrolase isozyme L1 OS=Sus scrofa OX=9823 GN=UCHL1 PE=2 SV=1	veNOG08955	O	GO:0006511//ubiquitin-dependent protein catabolic process;GO:0016579//protein deubiquitination;GO:0006511//ubiquitin-dependent protein catabolic process;GO:0016579//protein deubiquitination;GO:0002176//male germ cell proliferation;GO:0002931//response to ischemia;GO:0006511//ubiquitin-dependent protein catabolic process;GO:0007409//axonogenesis;GO:0007412//axon target recognition;GO:0007628//adul…	GO:0005654//nucleoplasm;GO:0005737//cytoplasm;GO:0005737//cytoplasm;GO:0005829//cytosol;GO:0005829//cytosol;GO:0005886//plasma membrane;GO:0030424//axon;GO:0043025//neuronal cell body;GO:0044306//neuron projection terminus;	GO:0004843//thiol-dependent deubiquitinase;GO:0016787//hydrolase activity;GO:0016874//ligase activity;GO:0004843//thiol-dependent deubiquitinase;GO:0016787//hydrolase activity;GO:0016874//ligase activity;GO:0004197//cysteine-type endopeptidase activity;GO:0004843//thiol-dependent deubiquitinase;GO:0004843//thiol-dependent deubiquitinase;GO:0004843//thiol-dependent deubiquitinase;GO:0008242//omega…	ko05022(Pathways of neurodegeneration - multiple diseases);ko05012(Parkinson disease)
ENSBGRG00000009568	1144.93	1537.76	752.091	0.489082	-1.03185	0.0264708	1	9	10308844	10387512	+	7361	LAMC3	GO:0000904;GO:0005604;GO:0007601;GO:0014002;GO:0060041;	K06247	laminin subunit gamma 3 [Source:HGNC Symbol;Acc:HGNC:6494]	sp|Q9Y6N6|LAMC3_HUMAN Laminin subunit gamma-3 OS=Homo sapiens OX=9606 GN=LAMC3 PE=1 SV=3	veNOG02293	W	GO:0000904//cell morphogenesis involved in differentiation;GO:0007601//visual perception;GO:0014002//astrocyte development;GO:0060041//retina development in camera-type eye;	GO:0005604//basement membrane;	-	ko05222(Small cell lung cancer);ko05200(Pathways in cancer);ko05165(Human papillomavirus infection);ko05146(Amoebiasis);ko05145(Toxoplasmosis);ko04512(ECM-receptor interaction);ko04510(Focal adhesion);ko04151(PI3K-Akt signaling pathway)
ENSBGRG00000017734	144.348	201.189	87.5078	0.434954	-1.20107	0.0268651	1	2	29608965	29784566	+	3534	EPHA4	GO:0004672;GO:0004672;GO:0004713;GO:0005003;GO:0005004;GO:0005005;GO:0005515;GO:0005524;GO:0005887;GO:0005887;GO:0006468;GO:0007162;GO:0007169;GO:0007411;GO:0007628;GO:0008045;GO:0008284;GO:0010719;GO:0010977;GO:0016021;GO:0016301;GO:0018108;GO:0021957;GO:0030335;GO:0030336;GO:0030424;GO:0030425;GO:0031901;GO:0034332;GO:0042731;GO:0042802;GO:0043087;GO:0043507;GO:0045785;GO:0046777;GO:0048013;GO:…	K05105	EPH receptor A4 [Source:HGNC Symbol;Acc:HGNC:3388]	sp|Q03137|EPHA4_MOUSE Ephrin type-A receptor 4 OS=Mus musculus OX=10090 GN=Epha4 PE=1 SV=2	veNOG00005	T	GO:0006468//protein phosphorylation;GO:0007162//negative regulation of cell adhesion;GO:0007169//transmembrane receptor protein tyrosine kinase signaling pathway;GO:0007411//axon guidance;GO:0007628//adult walking behavior;GO:0008045//motor neuron axon guidance;GO:0008284//positive regulation of cell population proliferation;GO:0010719//negative regulation of epithelial to mesenchymal transition;…	GO:0005887//integral component of plasma membrane;GO:0005887//integral component of plasma membrane;GO:0016021//integral component of membrane;GO:0030424//axon;GO:0030425//dendrite;GO:0031901//early endosome membrane;GO:0098685//Schaffer collateral - CA1 synapse;GO:0098978//glutamatergic synapse;GO:0099055//integral component of postsynaptic membrane;GO:0099056//integral component of presynaptic …	GO:0004672//protein kinase activity;GO:0004672//protein kinase activity;GO:0004713//protein tyrosine kinase activity;GO:0005003//ephrin receptor activity;GO:0005004//GPI-linked ephrin receptor activity;GO:0005005//transmembrane-ephrin receptor activity;GO:0005515//protein binding;GO:0005524//ATP binding;GO:0016301//kinase activity;GO:0042731//PH domain binding;GO:0042802//identical protein bindin…	ko04360(Axon guidance)
ENSBGRG00000004379	457.624	802.864	112.385	0.13998	-2.83671	0.0272372	1	19	14199497	14208757	-	3231	NOTUM	GO:0016298;GO:0016787;GO:0030178;GO:0030500;GO:0060348;GO:0090090;GO:1990697;GO:1990699;	K19882	notum, palmitoleoyl-protein carboxylesterase [Source:HGNC Symbol;Acc:HGNC:27106]	sp|Q6P988|NOTUM_HUMAN Palmitoleoyl-protein carboxylesterase NOTUM OS=Homo sapiens OX=9606 GN=NOTUM PE=1 SV=2	veNOG02264	M	GO:0030178//negative regulation of Wnt signaling pathway;GO:0030500//regulation of bone mineralization;GO:0060348//bone development;GO:0090090//negative regulation of canonical Wnt signaling pathway;GO:1990697//protein depalmitoleylation;	-	GO:0016298//lipase activity;GO:0016787//hydrolase activity;GO:1990699//palmitoleyl hydrolase activity;	ko04310(Wnt signaling pathway)
ENSBGRG00000009780	325.131	467.995	182.268	0.389465	-1.36044	0.0273903	1	2	22347589	22552581	+	6289	SPHKAP	GO:0051018;	-	SPHK1 interactor, AKAP domain containing [Source:HGNC Symbol;Acc:HGNC:30619]	sp|Q2M3C7|SPKAP_HUMAN A-kinase anchor protein SPHKAP OS=Homo sapiens OX=9606 GN=SPHKAP PE=1 SV=1	veNOG03666	S	-	-	GO:0051018//protein kinase A binding;	-
ENSBGRG00000019137	92.2282	146.167	38.2895	0.261958	-1.9326	0.0275296	1	24	29399995	29432849	+	5283	COL11A2	GO:0001894;GO:0002062;GO:0005201;GO:0005581;GO:0007605;GO:0030199;GO:0048705;GO:0005201;GO:0005201;	K19721	collagen type XI alpha 2 chain [Source:HGNC Symbol;Acc:HGNC:2187]	sp|Q32S24|COBA2_BOVIN Collagen alpha-2(XI) chain OS=Bos taurus OX=9913 GN=COL11A2 PE=3 SV=1	veNOG02999	W	GO:0001894//tissue homeostasis;GO:0002062//chondrocyte differentiation;GO:0007605//sensory perception of sound;GO:0030199//collagen fibril organization;GO:0048705//skeletal system morphogenesis;	GO:0005581//collagen trimer;	GO:0005201//extracellular matrix structural constituent;GO:0005201//extracellular matrix structural constituent;GO:0005201//extracellular matrix structural constituent;	ko04974(Protein digestion and absorption)
ENSBGRG00000004157	114.371	215.563	13.1797	0.0611408	-4.03172	0.0281784	1	6	116861209	116942791	+	3741	UGT8	GO:0002175;GO:0007010;GO:0008194;GO:0030913;GO:0048812;GO:0008194;	K04628	UDP glycosyltransferase 8 [Source:HGNC Symbol;Acc:HGNC:12555]	sp|Q16880|CGT_HUMAN 2-hydroxyacylsphingosine 1-beta-galactosyltransferase OS=Homo sapiens OX=9606 GN=UGT8 PE=1 SV=2	veNOG00676	G	GO:0002175//protein localization to paranode region of axon;GO:0007010//cytoskeleton organization;GO:0030913//paranodal junction assembly;GO:0048812//neuron projection morphogenesis;	-	GO:0008194//UDP-glycosyltransferase activity;GO:0008194//UDP-glycosyltransferase activity;	ko00600(Sphingolipid metabolism);ko00565(Ether lipid metabolism)
ENSBGRG00000018765	183.176	262.863	103.488	0.393696	-1.34485	0.0284672	1	13	6796754	6797833	+	1080	TSKU	GO:0005515;GO:0005615;GO:0008203;GO:0010468;GO:0010977;GO:0021540;GO:0021670;GO:0021766;GO:0021960;GO:0030178;GO:0032911;GO:0033344;GO:0042060;GO:0042632;GO:0042635;GO:0043010;GO:0050431;GO:0060122;GO:0061073;GO:0097009;GO:1904761;	K08130	tsukushi, small leucine rich proteoglycan [Source:HGNC Symbol;Acc:HGNC:28850]	sp|Q8CBR6|TSK_MOUSE Tsukushi OS=Mus musculus OX=10090 GN=Tsku PE=1 SV=2	veNOG01368	R	GO:0008203//cholesterol metabolic process;GO:0010468//regulation of gene expression;GO:0010977//negative regulation of neuron projection development;GO:0021540//corpus callosum morphogenesis;GO:0021670//lateral ventricle development;GO:0021766//hippocampus development;GO:0021960//anterior commissure morphogenesis;GO:0030178//negative regulation of Wnt signaling pathway;GO:0032911//negative regula…	GO:0005615//extracellular space;	GO:0005515//protein binding;GO:0050431//transforming growth factor beta binding;	-
ENSBGRG00000010829	103.559	174.661	32.4569	0.185828	-2.42796	0.0288808	1	14	30382419	30846955	+	1772	PLD5	GO:0003824;GO:0003824;GO:0003824;GO:0003824;	K16861	phospholipase D family member 5 [Source:HGNC Symbol;Acc:HGNC:26879]	sp|Q8N7P1|PLD5_HUMAN Inactive phospholipase D5 OS=Homo sapiens OX=9606 GN=PLD5 PE=2 SV=2	veNOG03089	I	-	-	GO:0003824//catalytic activity;GO:0003824//catalytic activity;GO:0003824//catalytic activity;GO:0003824//catalytic activity;	-
ENSBGRG00000017349	5591.95	9322.32	1861.57	0.199689	-2.32417	0.0292284	1	24	7615660	7628671	+	1920	-	GO:0005524;GO:0016887;	K03283	-	sp|Q27975|HS71A_BOVIN Heat shock 70 kDa protein 1A OS=Bos taurus OX=9913 GN=HSPA1A PE=1 SV=2	veNOG06961	O	-	-	GO:0005524//ATP binding;GO:0016887//ATP hydrolysis activity;	ko05417(Lipid and atherosclerosis);ko05162(Measles);ko05145(Toxoplasmosis);ko05134(Legionellosis);ko05020(Prion disease);ko04915(Estrogen signaling pathway);ko04612(Antigen processing and presentation);ko04213(Longevity regulating pathway - multiple species);ko04144(Endocytosis);ko04141(Protein processing in endoplasmic reticulum);ko04010(MAPK signaling pathway);ko03040(Spliceosome)
ENSBGRG00000001067	224.534	309.569	139.5	0.450625	-1.15	0.0294705	1	7	105562261	105726802	-	1172	MOB3B	GO:0035330;	-	MOB kinase activator 3B [Source:HGNC Symbol;Acc:HGNC:23825]	sp|Q29RK9|MOB3B_BOVIN MOB kinase activator 3B OS=Bos taurus OX=9913 GN=MOB3B PE=2 SV=1	veNOG02385	D	GO:0035330//regulation of hippo signaling;	-	-	-
ENSBGRG00000020176	11.1654	20.3234	2.00752	0.0987787	-3.33966	0.0295389	1	3	128199252	128212449	-	2044	-	GO:0003924;GO:0005525;GO:0003924;GO:0005525;	K07909	-	sp|Q9H0T7|RAB17_HUMAN Ras-related protein Rab-17 OS=Homo sapiens OX=9606 GN=RAB17 PE=1 SV=2	veNOG06823	U	-	-	GO:0003924//GTPase activity;GO:0005525//GTP binding;GO:0003924//GTPase activity;GO:0005525//GTP binding;	-
ENSBGRG00000005038	281.744	422.315	141.173	0.334284	-1.58085	0.0299038	1	3	41990563	42006388	+	1457	WNT2B	GO:0005102;GO:0005576;GO:0007275;GO:0016055;GO:0002062;GO:0005102;GO:0005576;GO:0007275;GO:0008584;GO:0009267;GO:0016055;GO:0021871;GO:0043231;GO:0060070;GO:0060070;GO:0060492;GO:0060638;GO:0071425;GO:0090190;	K00182	Wnt family member 2B [Source:HGNC Symbol;Acc:HGNC:12781]	sp|O70283|WNT2B_MOUSE Protein Wnt-2b OS=Mus musculus OX=10090 GN=Wnt2b PE=2 SV=3	veNOG02492	T	GO:0007275//multicellular organism development;GO:0016055//Wnt signaling pathway;GO:0002062//chondrocyte differentiation;GO:0007275//multicellular organism development;GO:0008584//male gonad development;GO:0009267//cellular response to starvation;GO:0016055//Wnt signaling pathway;GO:0021871//forebrain regionalization;GO:0060070//canonical Wnt signaling pathway;GO:0060070//canonical Wnt signaling …	GO:0005576//extracellular region;GO:0005576//extracellular region;GO:0043231//intracellular membrane-bounded organelle;	GO:0005102//signaling receptor binding;GO:0005102//signaling receptor binding;	ko05226(Gastric cancer);ko05225(Hepatocellular carcinoma);ko05224(Breast cancer);ko05217(Basal cell carcinoma);ko05205(Proteoglycans in cancer);ko05200(Pathways in cancer);ko05165(Human papillomavirus infection);ko05022(Pathways of neurodegeneration - multiple diseases);ko05010(Alzheimer disease);ko04934(Cushing syndrome);ko04916(Melanogenesis);ko04550(Signaling pathways regulating pluripotency o…
ENSBGRG00000013457	75.0089	123.273	26.7444	0.216952	-2.20455	0.0299541	1	28	15276463	15343706	+	2371	SH2D4A	GO:0005737;GO:0005829;GO:0019902;	K17577	SH2 domain containing 4A [Source:HGNC Symbol;Acc:HGNC:26102]	sp|Q9D7V1|SH24A_MOUSE SH2 domain-containing protein 4A OS=Mus musculus OX=10090 GN=Sh2d4a PE=1 SV=1	veNOG01761	S	-	GO:0005737//cytoplasm;GO:0005829//cytosol;	GO:0019902//phosphatase binding;	-
ENSBGRG00000023964	85.9612	131.519	40.4034	0.307206	-1.70272	0.0305975	1	25	36823046	36865152	+	2841	HABP2	GO:0004252;GO:0005509;GO:0006508;GO:0006508;GO:0008233;	K08648	hyaluronan binding protein 2 [Source:HGNC Symbol;Acc:HGNC:4798]	sp|Q5E9Z2|HABP2_BOVIN Hyaluronan-binding protein 2 OS=Bos taurus OX=9913 GN=HABP2 PE=2 SV=1	veNOG11123	TE	GO:0006508//proteolysis;GO:0006508//proteolysis;	-	GO:0004252//serine-type endopeptidase activity;GO:0005509//calcium ion binding;GO:0008233//peptidase activity;	-
ENSBGRG00000007176	271.189	427.807	114.571	0.267809	-1.90072	0.0311205	1	26	8797520	8823801	-	4551	-	GO:0005096;GO:0005543;GO:0007165;GO:0035556;GO:0043087;GO:0046580;GO:0071277;GO:0005096;GO:0005543;GO:0007165;GO:0035556;GO:0043087;GO:0046580;GO:0071277;GO:0005096;GO:0005543;GO:0007165;GO:0035556;GO:0043087;GO:0046580;GO:0071277;GO:0005096;GO:0005543;GO:0007165;GO:0035556;GO:0043087;GO:0046580;GO:0071277;GO:0007165;GO:0035556;GO:0043087;	K17630	-	sp|O43374|RASL2_HUMAN Ras GTPase-activating protein 4 OS=Homo sapiens OX=9606 GN=RASA4 PE=2 SV=2	veNOG03278	T	GO:0007165//signal transduction;GO:0035556//intracellular signal transduction;GO:0043087//regulation of GTPase activity;GO:0046580//negative regulation of Ras protein signal transduction;GO:0071277//cellular response to calcium ion;GO:0007165//signal transduction;GO:0035556//intracellular signal transduction;GO:0043087//regulation of GTPase activity;GO:0046580//negative regulation of Ras protein …	-	GO:0005096//GTPase activator activity;GO:0005543//phospholipid binding;GO:0005096//GTPase activator activity;GO:0005543//phospholipid binding;GO:0005096//GTPase activator activity;GO:0005543//phospholipid binding;GO:0005096//GTPase activator activity;GO:0005543//phospholipid binding;	ko04014(Ras signaling pathway)
ENSBGRG00000001354	170.345	244.979	95.7116	0.390693	-1.35589	0.0311521	1	4	53689893	53797076	-	3694	OSBPL3	GO:0008289;GO:0008289;GO:0008289;GO:0005829;GO:0005886;GO:0008289;GO:0015485;GO:0031965;GO:0097038;	K20463	oxysterol binding protein like 3 [Source:HGNC Symbol;Acc:HGNC:16370]	sp|Q9H4L5|OSBL3_HUMAN Oxysterol-binding protein-related protein 3 OS=Homo sapiens OX=9606 GN=OSBPL3 PE=1 SV=1	veNOG06030	T	-	GO:0005829//cytosol;GO:0005886//plasma membrane;GO:0031965//nuclear membrane;GO:0097038//perinuclear endoplasmic reticulum;	GO:0008289//lipid binding;GO:0008289//lipid binding;GO:0008289//lipid binding;GO:0008289//lipid binding;GO:0015485//cholesterol binding;	-
ENSBGRG00000001985	296.632	398.7	194.563	0.487995	-1.03506	0.0314154	1	3	21825246	21837417	-	2883	SELENBP1	GO:0008430;GO:0008430;GO:0008430;GO:0008430;GO:0001650;GO:0005730;GO:0008430;GO:0018549;GO:0005515;GO:0008430;	K17285	selenium binding protein 1 [Source:HGNC Symbol;Acc:HGNC:10719]	sp|Q2KJ32|SBP1_BOVIN Methanethiol oxidase OS=Bos taurus OX=9913 GN=SELENBP1 PE=1 SV=1	veNOG02371	P	-	GO:0001650//fibrillar center;GO:0005730//nucleolus;	GO:0008430//selenium binding;GO:0008430//selenium binding;GO:0008430//selenium binding;GO:0008430//selenium binding;GO:0008430//selenium binding;GO:0018549//methanethiol oxidase activity;GO:0005515//protein binding;GO:0008430//selenium binding;	ko00920(Sulfur metabolism)
ENSBGRG00000021612	240.183	322.996	157.37	0.48722	-1.03735	0.0320382	1	19	2328027	2401105	-	6605	ABCA6	GO:0005524;GO:0006869;GO:0016021;GO:0055085;GO:0140359;GO:0005524;GO:0006869;GO:0016021;GO:0055085;GO:0140359;GO:0005524;GO:0006869;GO:0016021;GO:0055085;GO:0140359;GO:0005524;GO:0006869;GO:0016021;GO:0055085;GO:0140359;GO:0000139;GO:0005524;GO:0005654;GO:0005886;GO:0006869;GO:0016021;GO:0055085;GO:0140359;GO:0005524;GO:0006869;GO:0016021;GO:0055085;GO:0140359;	K05649	ATP binding cassette subfamily A member 6 [Source:HGNC Symbol;Acc:HGNC:36]	sp|Q8N139|ABCA6_HUMAN ATP-binding cassette sub-family A member 6 OS=Homo sapiens OX=9606 GN=ABCA6 PE=1 SV=2	veNOG02101	Q	GO:0006869//lipid transport;GO:0055085//transmembrane transport;GO:0006869//lipid transport;GO:0055085//transmembrane transport;GO:0006869//lipid transport;GO:0055085//transmembrane transport;GO:0006869//lipid transport;GO:0055085//transmembrane transport;GO:0006869//lipid transport;GO:0055085//transmembrane transport;GO:0006869//lipid transport;GO:0055085//transmembrane transport;	GO:0016021//integral component of membrane;GO:0016021//integral component of membrane;GO:0016021//integral component of membrane;GO:0016021//integral component of membrane;GO:0000139//Golgi membrane;GO:0005654//nucleoplasm;GO:0005886//plasma membrane;GO:0016021//integral component of membrane;GO:0016021//integral component of membrane;	GO:0005524//ATP binding;GO:0140359//ABC-type transporter activity;GO:0005524//ATP binding;GO:0140359//ABC-type transporter activity;GO:0005524//ATP binding;GO:0140359//ABC-type transporter activity;GO:0005524//ATP binding;GO:0140359//ABC-type transporter activity;GO:0005524//ATP binding;GO:0140359//ABC-type transporter activity;GO:0005524//ATP binding;GO:0140359//ABC-type transporter activity;	ko02010(ABC transporters)
ENSBGRG00000022230	64.9676	94.8159	35.1194	0.370395	-1.43286	0.0334926	1	22	11848137	11850118	+	1269	INKA1	GO:0021915;GO:0030291;	-	inka box actin regulator 1 [Source:HGNC Symbol;Acc:HGNC:32480]	sp|Q96EL1|INKA1_HUMAN PAK4-inhibitor INKA1 OS=Homo sapiens OX=9606 GN=INKA1 PE=1 SV=2	veNOG13694	S	GO:0021915//neural tube development;	-	GO:0030291//protein serine/threonine kinase inhibitor activity;	-
ENSBGRG00000009454	307.89	447.213	168.566	0.376925	-1.40765	0.033611	1	3	122902484	122963195	+	3542	EFHD1	GO:0005509;GO:0061891;GO:1900069;GO:0005509;	K23921	EF-hand domain family member D1 [Source:HGNC Symbol;Acc:HGNC:29556]	sp|Q17QM6|EFHD1_BOVIN EF-hand domain-containing protein D1 OS=Bos taurus OX=9913 GN=EFHD1 PE=2 SV=1	veNOG11308	R	GO:1900069//regulation of cellular hyperosmotic salinity response;	-	GO:0005509//calcium ion binding;GO:0061891//calcium ion sensor activity;GO:0005509//calcium ion binding;	-
ENSBGRG00000015511	13.3697	25.3022	1.4371	0.0567973	-4.13803	0.0343061	1	5	123242267	123282572	-	1990	SULT4A1	GO:0005739;GO:0005829;GO:0006790;GO:0008146;GO:0008146;GO:0042802;GO:0008146;	K11823	sulfotransferase family 4A member 1 [Source:HGNC Symbol;Acc:HGNC:14903]	sp|Q9BR01|ST4A1_HUMAN Sulfotransferase 4A1 OS=Homo sapiens OX=9606 GN=SULT4A1 PE=1 SV=2	veNOG03134	R	GO:0006790//sulfur compound metabolic process;	GO:0005739//mitochondrion;GO:0005829//cytosol;	GO:0008146//sulfotransferase activity;GO:0008146//sulfotransferase activity;GO:0042802//identical protein binding;GO:0008146//sulfotransferase activity;	-
ENSBGRG00000010667	173.151	250.142	96.1605	0.384424	-1.37923	0.034416	1	16	53305357	53819699	-	4292	TMEM132C	-	K17599	transmembrane protein 132C [Source:HGNC Symbol;Acc:HGNC:25436]	sp|Q8N3T6|T132C_HUMAN Transmembrane protein 132C OS=Homo sapiens OX=9606 GN=TMEM132C PE=2 SV=3	veNOG04428	S	-	-	-	-
ENSBGRG00000013610	120.1	166.559	73.6412	0.442133	-1.17745	0.0347226	1	26	47634832	47643175	+	2702	RGS11	GO:0007186;GO:0031681;GO:0032991;GO:0035556;GO:0007186;GO:0035556;	K16449	regulator of G protein signaling 11 [Source:HGNC Symbol;Acc:HGNC:9993]	sp|O94810|RGS11_HUMAN Regulator of G-protein signaling 11 OS=Homo sapiens OX=9606 GN=RGS11 PE=1 SV=2	veNOG04628	T	GO:0007186//G protein-coupled receptor signaling pathway;GO:0035556//intracellular signal transduction;GO:0007186//G protein-coupled receptor signaling pathway;GO:0035556//intracellular signal transduction;	GO:0032991//protein-containing complex;	GO:0031681//G-protein beta-subunit binding;	-
ENSBGRG00000024963	472.273	644.207	300.34	0.466216	-1.10093	0.0348002	1	17	35566516	35585761	-	4714	C15orf39	GO:0005829;	-	chromosome 15 open reading frame 39 [Source:HGNC Symbol;Acc:HGNC:24497]	sp|Q6ZRI6|CO039_HUMAN Uncharacterized protein C15orf39 OS=Homo sapiens OX=9606 GN=C15orf39 PE=1 SV=3	veNOG00627	S	-	GO:0005829//cytosol;	-	-
ENSBGRG00000002639	240.749	373.296	108.201	0.289852	-1.78661	0.0352378	1	8	52537708	53180283	-	2318	SPOCK1	GO:0004869;GO:0005509;GO:0005509;GO:0005515;GO:0005615;GO:0008191;GO:0010812;GO:0010951;GO:0010977;	-	SPARC (osteonectin), cwcv and kazal like domains proteoglycan 1 [Source:HGNC Symbol;Acc:HGNC:11251]	sp|Q08629|TICN1_HUMAN Testican-1 OS=Homo sapiens OX=9606 GN=SPOCK1 PE=1 SV=1	veNOG03531	R	GO:0010812//negative regulation of cell-substrate adhesion;GO:0010951//negative regulation of endopeptidase activity;GO:0010977//negative regulation of neuron projection development;	GO:0005615//extracellular space;	GO:0004869//cysteine-type endopeptidase inhibitor activity;GO:0005509//calcium ion binding;GO:0005509//calcium ion binding;GO:0005515//protein binding;GO:0008191//metalloendopeptidase inhibitor activity;	-
ENSBGRG00000017747	61.7378	89.8656	33.61	0.374003	-1.41888	0.0353835	1	13	83834988	83845811	-	981	MMP7	GO:0004222;GO:0006508;GO:0008237;GO:0008270;GO:0031012;GO:0004175;GO:0004222;GO:0006508;GO:0006508;GO:0006509;GO:0008237;GO:0008237;GO:0008270;GO:0030335;GO:0031012;GO:0031293;	K01397	matrix metallopeptidase 7 [Source:HGNC Symbol;Acc:HGNC:7174]	sp|P09237|MMP7_HUMAN Matrilysin OS=Homo sapiens OX=9606 GN=MMP7 PE=1 SV=1	veNOG10878	O	GO:0006508//proteolysis;GO:0006508//proteolysis;GO:0006508//proteolysis;GO:0006509//membrane protein ectodomain proteolysis;GO:0030335//positive regulation of cell migration;GO:0031293//membrane protein intracellular domain proteolysis;	GO:0031012//extracellular matrix;GO:0031012//extracellular matrix;	GO:0004222//metalloendopeptidase activity;GO:0008237//metallopeptidase activity;GO:0008270//zinc ion binding;GO:0004175//endopeptidase activity;GO:0004222//metalloendopeptidase activity;GO:0008237//metallopeptidase activity;GO:0008237//metallopeptidase activity;GO:0008270//zinc ion binding;	ko05166(Human T-cell leukemia virus 1 infection);ko04310(Wnt signaling pathway)
ENSBGRG00000023453	64.8042	118.079	11.5295	0.0976419	-3.35636	0.0355085	1	19	8914193	8933114	-	6168	-	GO:0001533;GO:0001533;GO:0002786;GO:0005198;GO:0005856;GO:0008544;GO:0019215;GO:0045104;GO:0001533;GO:0005198;GO:0005856;GO:0008544;GO:0019215;GO:0045104;GO:0001533;GO:0005198;GO:0008544;GO:0019215;GO:0045104;	K10383	envoplakin [Source:HGNC Symbol;Acc:HGNC:3503]	sp|Q92817|EVPL_HUMAN Envoplakin OS=Homo sapiens OX=9606 GN=EVPL PE=1 SV=3	veNOG04837	Z	GO:0002786//regulation of antibacterial peptide production;GO:0008544//epidermis development;GO:0045104//intermediate filament cytoskeleton organization;GO:0008544//epidermis development;GO:0045104//intermediate filament cytoskeleton organization;GO:0008544//epidermis development;GO:0045104//intermediate filament cytoskeleton organization;	GO:0001533//cornified envelope;GO:0001533//cornified envelope;GO:0005856//cytoskeleton;GO:0001533//cornified envelope;GO:0005856//cytoskeleton;GO:0001533//cornified envelope;	GO:0005198//structural molecule activity;GO:0019215//intermediate filament binding;GO:0005198//structural molecule activity;GO:0019215//intermediate filament binding;GO:0005198//structural molecule activity;GO:0019215//intermediate filament binding;	-
ENSBGRG00000016764	244.124	327.132	161.117	0.492513	-1.02176	0.0355425	1	3	20423729	20431477	-	2097	MTMR11	GO:0005737;	K18085	myotubularin related protein 11 [Source:HGNC Symbol;Acc:HGNC:24307]	sp|A4FU01|MTMRB_HUMAN Myotubularin-related protein 11 OS=Homo sapiens OX=9606 GN=MTMR11 PE=2 SV=2	veNOG00986	R	-	GO:0005737//cytoplasm;	-	-
ENSBGRG00000022266	53.0692	78.2229	27.9155	0.356871	-1.48652	0.0356906	1	26	14538109	15035901	+	3176	GALNT17	-	K00710	polypeptide N-acetylgalactosaminyltransferase 17 [Source:HGNC Symbol;Acc:HGNC:16347]	sp|Q6IS24|GLT17_HUMAN Polypeptide N-acetylgalactosaminyltransferase 17 OS=Homo sapiens OX=9606 GN=GALNT17 PE=2 SV=2	veNOG00341	O	-	-	-	ko00514(Other types of O-glycan biosynthesis);ko00512(Mucin type O-glycan biosynthesis)
ENSBGRG00000018812	281.747	381.499	181.994	0.477049	-1.06779	0.036409	1	20	22197865	22204067	-	1233	CX3CL1	GO:0002523;GO:0005178;GO:0005576;GO:0005576;GO:0006935;GO:0006955;GO:0007155;GO:0008009;GO:0008009;GO:0008284;GO:0009986;GO:0016020;GO:0016021;GO:0016021;GO:0019221;GO:0030336;GO:0031664;GO:0031737;GO:0032233;GO:0032720;GO:0033622;GO:0042056;GO:0043066;GO:0043410;GO:0045237;GO:0050729;GO:0050902;GO:0050918;GO:0051041;GO:0051092;GO:0051281;GO:0051897;GO:0060326;GO:0060326;GO:0061518;GO:0070098;GO:…	K05508	C-X3-C motif chemokine ligand 1 [Source:HGNC Symbol;Acc:HGNC:10647]	sp|P78423|X3CL1_HUMAN Fractalkine OS=Homo sapiens OX=9606 GN=CX3CL1 PE=1 SV=1	veNOG08179	W	GO:0002523//leukocyte migration involved in inflammatory response;GO:0006935//chemotaxis;GO:0006955//immune response;GO:0007155//cell adhesion;GO:0008284//positive regulation of cell population proliferation;GO:0019221//cytokine-mediated signaling pathway;GO:0030336//negative regulation of cell migration;GO:0031664//regulation of lipopolysaccharide-mediated signaling pathway;GO:0032233//positive …	GO:0005576//extracellular region;GO:0005576//extracellular region;GO:0009986//cell surface;GO:0016020//membrane;GO:0016021//integral component of membrane;GO:0016021//integral component of membrane;GO:0005576//extracellular region;GO:0016021//integral component of membrane;	GO:0005178//integrin binding;GO:0008009//chemokine activity;GO:0008009//chemokine activity;GO:0031737//CX3C chemokine receptor binding;GO:0042056//chemoattractant activity;GO:0045237//CXCR1 chemokine receptor binding;GO:0008009//chemokine activity;	ko05163(Human cytomegalovirus infection);ko04668(TNF signaling pathway);ko04062(Chemokine signaling pathway);ko04061(Viral protein interaction with cytokine and cytokine receptor);ko04060(Cytokine-cytokine receptor interaction)
ENSBGRG00000017959	1160.88	1637.6	684.161	0.417783	-1.25917	0.0367456	1	4	8114879	8120372	-	3260	-	GO:0005102;GO:0006954;GO:0050994;GO:0005102;GO:0006954;GO:0050994;GO:0005102;GO:0006954;GO:0050994;GO:0005102;GO:0006954;GO:0050994;	K10044	-	sp|Q29RS5|RARR2_BOVIN Retinoic acid receptor responder protein 2 OS=Bos taurus OX=9913 GN=RARRES2 PE=2 SV=1	veNOG19284	T	GO:0006954//inflammatory response;GO:0050994//regulation of lipid catabolic process;GO:0006954//inflammatory response;GO:0050994//regulation of lipid catabolic process;GO:0006954//inflammatory response;GO:0050994//regulation of lipid catabolic process;GO:0006954//inflammatory response;GO:0050994//regulation of lipid catabolic process;	-	GO:0005102//signaling receptor binding;GO:0005102//signaling receptor binding;GO:0005102//signaling receptor binding;GO:0005102//signaling receptor binding;	-
ENSBGRG00000001172	1119.37	1557.51	681.223	0.437379	-1.19304	0.0372162	1	5	117446439	117450161	+	958	LGALS1	GO:0002317;GO:0005615;GO:0030246;GO:0030246;GO:0031295;GO:0043065;GO:0045445;GO:0046598;GO:0050729;GO:0098609;GO:1990724;	K06830	galectin 1 [Source:HGNC Symbol;Acc:HGNC:6561]	sp|P11116|LEG1_BOVIN Galectin-1 OS=Bos taurus OX=9913 GN=LGALS1 PE=1 SV=2	veNOG19153	W	GO:0002317//plasma cell differentiation;GO:0031295//T cell costimulation;GO:0043065//positive regulation of apoptotic process;GO:0045445//myoblast differentiation;GO:0046598//positive regulation of viral entry into host cell;GO:0050729//positive regulation of inflammatory response;GO:0098609//cell-cell adhesion;	GO:0005615//extracellular space;GO:1990724//galectin complex;	GO:0030246//carbohydrate binding;GO:0030246//carbohydrate binding;	-
ENSBGRG00000010087	237.155	368.717	105.592	0.286376	-1.80402	0.0372232	1	6	14583195	14618567	+	1596	NSG1	GO:0001881;GO:0005768;GO:0005770;GO:0005783;GO:0006915;GO:0007212;GO:0016021;GO:0016328;GO:0032051;GO:0042982;GO:0045211;GO:0048268;GO:0098887;GO:0098978;GO:0099003;GO:0099627;GO:0007212;GO:0016021;GO:0032051;GO:0048268;GO:0007212;GO:0016021;GO:0032051;GO:0048268;	-	neuronal vesicle trafficking associated 1 [Source:HGNC Symbol;Acc:HGNC:18790]	sp|Q62092|NSG1_MOUSE Neuronal vesicle trafficking-associated protein 1 OS=Mus musculus OX=10090 GN=Nsg1 PE=1 SV=3	veNOG10037	S	GO:0001881//receptor recycling;GO:0006915//apoptotic process;GO:0007212//dopamine receptor signaling pathway;GO:0042982//amyloid precursor protein metabolic process;GO:0048268//clathrin coat assembly;GO:0098887//neurotransmitter receptor transport, endosome to postsynaptic membrane;GO:0099003//vesicle-mediated transport in synapse;GO:0099627//neurotransmitter receptor cycle;GO:0007212//dopamine r…	GO:0005768//endosome;GO:0005770//late endosome;GO:0005783//endoplasmic reticulum;GO:0016021//integral component of membrane;GO:0016328//lateral plasma membrane;GO:0045211//postsynaptic membrane;GO:0098978//glutamatergic synapse;GO:0016021//integral component of membrane;GO:0016021//integral component of membrane;	GO:0032051//clathrin light chain binding;GO:0032051//clathrin light chain binding;GO:0032051//clathrin light chain binding;	-
ENSBGRG00000016982	13.1769	24.9807	1.37315	0.0549684	-4.18525	0.0372509	1	26	27155520	27298535	-	4055	-	-	K23756	-	sp|Q9BEA2|ACSM1_BOVIN Acyl-coenzyme A synthetase ACSM1, mitochondrial OS=Bos taurus OX=9913 GN=ACSM1 PE=1 SV=2	veNOG00974	I	-	-	-	ko00785(Lipoic acid metabolism);ko00650(Butanoate metabolism)
ENSBGRG00000019828	240.007	339.481	140.534	0.413967	-1.27241	0.0373917	1	19	64766996	64767400	+	405	TMEM100	GO:0001525;GO:0001570;GO:0001701;GO:0003197;GO:0003198;GO:0005783;GO:0005886;GO:0007219;GO:0030509;GO:0043204;GO:0043491;GO:0045603;GO:0048471;GO:0048471;GO:0050848;GO:0051930;GO:0060842;GO:0071773;GO:2001214;	-	transmembrane protein 100 [Source:HGNC Symbol;Acc:HGNC:25607]	sp|Q2KIC8|TM100_BOVIN Transmembrane protein 100 OS=Bos taurus OX=9913 GN=TMEM100 PE=2 SV=1	veNOG21307	S	GO:0001525//angiogenesis;GO:0001570//vasculogenesis;GO:0001701//in utero embryonic development;GO:0003197//endocardial cushion development;GO:0003198//epithelial to mesenchymal transition involved in endocardial cushion formation;GO:0007219//Notch signaling pathway;GO:0030509//BMP signaling pathway;GO:0043491//protein kinase B signaling;GO:0045603//positive regulation of endothelial cell differen…	GO:0005783//endoplasmic reticulum;GO:0005886//plasma membrane;GO:0043204//perikaryon;GO:0048471//perinuclear region of cytoplasm;GO:0048471//perinuclear region of cytoplasm;	-	-
ENSBGRG00000013294	309.282	414.344	204.219	0.492874	-1.02071	0.0390752	1	12	54001123	54046499	+	2595	ANGPT4	GO:0001525;GO:0030971;GO:0001525;GO:0030971;GO:0001525;GO:0005615;GO:0007219;GO:0010595;GO:0016525;GO:0030297;GO:0030971;GO:0030971;GO:0043066;GO:0043536;GO:0043537;GO:0045766;GO:0050731;GO:0071456;	K05467	angiopoietin 4 [Source:HGNC Symbol;Acc:HGNC:487]	sp|Q24K15|ANGP4_BOVIN Angiopoietin-4 OS=Bos taurus OX=9913 GN=ANGPT4 PE=2 SV=1	opiNOG12127;veNOG00776	R	GO:0001525//angiogenesis;GO:0001525//angiogenesis;GO:0001525//angiogenesis;GO:0007219//Notch signaling pathway;GO:0010595//positive regulation of endothelial cell migration;GO:0016525//negative regulation of angiogenesis;GO:0043066//negative regulation of apoptotic process;GO:0043536//positive regulation of blood vessel endothelial cell migration;GO:0043537//negative regulation of blood vessel en…	GO:0005615//extracellular space;	GO:0030971//receptor tyrosine kinase binding;GO:0030971//receptor tyrosine kinase binding;GO:0030297//transmembrane receptor protein tyrosine kinase activator activity;GO:0030971//receptor tyrosine kinase binding;GO:0030971//receptor tyrosine kinase binding;	ko04151(PI3K-Akt signaling pathway);ko04066(HIF-1 signaling pathway);ko04015(Rap1 signaling pathway);ko04014(Ras signaling pathway);ko04010(MAPK signaling pathway)
ENSBGRG00000017100	134.126	202.505	65.7471	0.324669	-1.62296	0.0399533	1	16	67799912	67810224	-	2335	IQCD	GO:0005515;GO:0036064;	K24839	IQ motif containing D [Source:HGNC Symbol;Acc:HGNC:25168]	sp|Q17QH9|DRC10_BOVIN Dynein regulatory complex protein 10 OS=Bos taurus OX=9913 GN=IQCD PE=2 SV=1	veNOG07578	S	-	GO:0036064//ciliary basal body;	GO:0005515//protein binding;	-
ENSBGRG00000010735	42.0372	73.3418	10.7326	0.146337	-2.77263	0.040243	1	12	88339508	88436272	-	2372	SNAP25	GO:0000149;GO:0000149;GO:0005249;GO:0005737;GO:0005737;GO:0005802;GO:0005856;GO:0007269;GO:0007626;GO:0008021;GO:0008306;GO:0010975;GO:0016020;GO:0016079;GO:0017075;GO:0017075;GO:0017075;GO:0030424;GO:0031083;GO:0031201;GO:0031234;GO:0031982;GO:0036477;GO:0042734;GO:0043005;GO:0045202;GO:0048471;GO:0060291;GO:0070032;GO:0070201;GO:0097470;GO:0098794;GO:0098967;GO:0098978;GO:0099590;GO:0000149;GO:…	K18211	synaptosome associated protein 25 [Source:HGNC Symbol;Acc:HGNC:11132]	sp|Q17QQ3|SNP25_BOVIN Synaptosomal-associated protein 25 OS=Bos taurus OX=9913 GN=SNAP25 PE=1 SV=1	NOG11460;veNOG09434	U	GO:0007269//neurotransmitter secretion;GO:0007626//locomotory behavior;GO:0008306//associative learning;GO:0010975//regulation of neuron projection development;GO:0016079//synaptic vesicle exocytosis;GO:0060291//long-term synaptic potentiation;GO:0070201//regulation of establishment of protein localization;GO:0098967//exocytic insertion of neurotransmitter receptor to postsynaptic membrane;GO:009…	GO:0005737//cytoplasm;GO:0005737//cytoplasm;GO:0005802//trans-Golgi network;GO:0005856//cytoskeleton;GO:0008021//synaptic vesicle;GO:0016020//membrane;GO:0030424//axon;GO:0031083//BLOC-1 complex;GO:0031201//SNARE complex;GO:0031234//extrinsic component of cytoplasmic side of plasma membrane;GO:0031982//vesicle;GO:0036477//somatodendritic compartment;GO:0042734//presynaptic membrane;GO:0043005//ne…	GO:0000149//SNARE binding;GO:0000149//SNARE binding;GO:0005249//voltage-gated potassium channel activity;GO:0017075//syntaxin-1 binding;GO:0017075//syntaxin-1 binding;GO:0017075//syntaxin-1 binding;GO:0000149//SNARE binding;GO:0005249//voltage-gated potassium channel activity;GO:0017075//syntaxin-1 binding;GO:0000149//SNARE binding;GO:0005249//voltage-gated potassium channel activity;GO:0017075//…	ko04911(Insulin secretion);ko04721(Synaptic vesicle cycle)
ENSBGRG00000008159	13.7293	26.4112	1.04747	0.0396602	-4.65616	0.0405796	1	2	121960203	122003685	+	3205	GAD1	GO:0003824;GO:0004351;GO:0005737;GO:0005938;GO:0006538;GO:0009449;GO:0016830;GO:0016831;GO:0018352;GO:0019752;GO:0030170;GO:0030424;GO:0035176;GO:0035641;GO:0042136;GO:0042802;GO:0043679;GO:0044306;GO:0045202;GO:0048786;GO:0060077;GO:0003824;GO:0016830;GO:0016831;GO:0019752;GO:0030170;GO:0003824;GO:0016830;GO:0019752;GO:0030170;GO:0016830;GO:0019752;GO:0030170;	K01580	glutamate decarboxylase 1 [Source:HGNC Symbol;Acc:HGNC:4092]	sp|Q0VCA1|DCE1_BOVIN Glutamate decarboxylase 1 OS=Bos taurus OX=9913 GN=GAD1 PE=2 SV=1	veNOG01745	E	GO:0006538//glutamate catabolic process;GO:0009449//gamma-aminobutyric acid biosynthetic process;GO:0018352//protein-pyridoxal-5-phosphate linkage;GO:0019752//carboxylic acid metabolic process;GO:0035176//social behavior;GO:0035641//locomotory exploration behavior;GO:0042136//neurotransmitter biosynthetic process;GO:0019752//carboxylic acid metabolic process;GO:0019752//carboxylic acid metabolic …	GO:0005737//cytoplasm;GO:0005938//cell cortex;GO:0030424//axon;GO:0043679//axon terminus;GO:0044306//neuron projection terminus;GO:0045202//synapse;GO:0048786//presynaptic active zone;GO:0060077//inhibitory synapse;	GO:0003824//catalytic activity;GO:0004351//glutamate decarboxylase activity;GO:0016830//carbon-carbon lyase activity;GO:0016831//carboxy-lyase activity;GO:0030170//pyridoxal phosphate binding;GO:0042802//identical protein binding;GO:0003824//catalytic activity;GO:0016830//carbon-carbon lyase activity;GO:0016831//carboxy-lyase activity;GO:0030170//pyridoxal phosphate binding;GO:0003824//catalytic …	ko04940(Type I diabetes mellitus);ko04727(GABAergic synapse);ko00650(Butanoate metabolism);ko00430(Taurine and hypotaurine metabolism);ko00410(beta-Alanine metabolism);ko00250(Alanine, aspartate and glutamate metabolism)
ENSBGRG00000011902	19.1761	31.8389	6.51334	0.204572	-2.28932	0.0408962	1	24	7165423	7168181	-	939	-	-	-	-	sp|P13752|HA1A_BOVIN BOLA class I histocompatibility antigen, alpha chain BL3-6 OS=Bos taurus OX=9913 PE=2 SV=1	veNOG06179;NOG43225	SU	-	-	-	-
ENSBGRG00000021318	14.2461	24.7607	3.73145	0.150701	-2.73024	0.0410573	1	10	84287877	84398426	+	3355	B3GAT2	GO:0015018;GO:0016020;GO:0015018;GO:0016020;GO:0015018;GO:0016020;	K10157	beta-1,3-glucuronyltransferase 2 [Source:HGNC Symbol;Acc:HGNC:922]	sp|Q5CAZ6|B3GA2_CANLF Galactosylgalactosylxylosylprotein 3-beta-glucuronosyltransferase 2 OS=Canis lupus familiaris OX=9615 GN=B3GAT2 PE=2 SV=1	veNOG01408	O	-	GO:0016020//membrane;GO:0016020//membrane;GO:0016020//membrane;	GO:0015018//galactosylgalactosylxylosylprotein 3-beta-glucuronosyltransferase activity;GO:0015018//galactosylgalactosylxylosylprotein 3-beta-glucuronosyltransferase activity;GO:0015018//galactosylgalactosylxylosylprotein 3-beta-glucuronosyltransferase activity;	ko00515(Mannose type O-glycan biosynthesis)
ENSBGRG00000008727	1594.14	2173.35	1014.93	0.466988	-1.09854	0.0415317	1	2	10292965	10330122	-	1292	-	GO:0031110;GO:0031110;	-	-	sp|Q9H169|STMN4_HUMAN Stathmin-4 OS=Homo sapiens OX=9606 GN=STMN4 PE=1 SV=1	veNOG12034	Z	GO:0031110//regulation of microtubule polymerization or depolymerization;GO:0031110//regulation of microtubule polymerization or depolymerization;	-	-	-
ENSBGRG00000023359	54.7259	80.148	29.3038	0.36562	-1.45158	0.0418862	1	10	28457275	28470457	+	1299	PM20D2	GO:0005654;GO:0006508;GO:0016787;GO:0016805;GO:0016805;GO:0032268;GO:0042802;	-	peptidase M20 domain containing 2 [Source:HGNC Symbol;Acc:HGNC:21408]	sp|Q8IYS1|P20D2_HUMAN Xaa-Arg dipeptidase OS=Homo sapiens OX=9606 GN=PM20D2 PE=1 SV=2	veNOG11112	R	GO:0006508//proteolysis;GO:0032268//regulation of cellular protein metabolic process;	GO:0005654//nucleoplasm;	GO:0016787//hydrolase activity;GO:0016805//dipeptidase activity;GO:0016805//dipeptidase activity;GO:0042802//identical protein binding;	-
ENSBGRG00000015645	100.753	139.688	61.8177	0.442541	-1.17612	0.0423238	1	19	27296201	27374488	+	7158	SRCIN1	GO:0030334;GO:0034446;GO:0061001;GO:0005737;GO:0015629;GO:0019901;GO:0030334;GO:0030334;GO:0034446;GO:0034446;GO:0061001;GO:0061001;GO:0061098;GO:0061099;GO:0030334;GO:0034446;GO:0061001;GO:0030334;GO:0034446;GO:0061001;GO:0030334;GO:0034446;GO:0061001;GO:0030334;GO:0034446;GO:0061001;GO:0030334;GO:0034446;GO:0061001;GO:0030334;GO:0034446;GO:0061001;GO:0030334;GO:0034446;GO:0061001;GO:0030334;GO:…	K19930	SRC kinase signaling inhibitor 1 [Source:HGNC Symbol;Acc:HGNC:29506]	sp|Q9C0H9|SRCN1_HUMAN SRC kinase signaling inhibitor 1 OS=Homo sapiens OX=9606 GN=SRCIN1 PE=1 SV=4	veNOG13965	T	GO:0030334//regulation of cell migration;GO:0034446//substrate adhesion-dependent cell spreading;GO:0061001//regulation of dendritic spine morphogenesis;GO:0030334//regulation of cell migration;GO:0030334//regulation of cell migration;GO:0034446//substrate adhesion-dependent cell spreading;GO:0034446//substrate adhesion-dependent cell spreading;GO:0061001//regulation of dendritic spine morphogene…	GO:0005737//cytoplasm;GO:0015629//actin cytoskeleton;	GO:0019901//protein kinase binding;	-
ENSBGRG00000021739	45.4643	68.3872	22.5414	0.329614	-1.60115	0.0423506	1	7	68677663	68903925	-	1535	RORB	GO:0003677;GO:0003700;GO:0004879;GO:0005634;GO:0006355;GO:0008270;GO:0043565;GO:0003677;GO:0003700;GO:0004879;GO:0005634;GO:0006355;GO:0008270;GO:0043565;GO:0000978;GO:0001228;GO:0003677;GO:0003700;GO:0003700;GO:0004879;GO:0005634;GO:0005634;GO:0005654;GO:0006355;GO:0008270;GO:0042462;GO:0042752;GO:0043565;GO:0043565;GO:0045668;GO:0045893;GO:0045944;GO:0046548;GO:0046549;GO:1990837;	K08533	RAR related orphan receptor B [Source:HGNC Symbol;Acc:HGNC:10259]	sp|Q92753|RORB_HUMAN Nuclear receptor ROR-beta OS=Homo sapiens OX=9606 GN=RORB PE=1 SV=3	veNOG00361	K	GO:0006355//regulation of transcription, DNA-templated;GO:0006355//regulation of transcription, DNA-templated;GO:0006355//regulation of transcription, DNA-templated;GO:0042462//eye photoreceptor cell development;GO:0042752//regulation of circadian rhythm;GO:0045668//negative regulation of osteoblast differentiation;GO:0045893//positive regulation of transcription, DNA-templated;GO:0045944//positi…	GO:0005634//nucleus;GO:0005634//nucleus;GO:0005634//nucleus;GO:0005634//nucleus;GO:0005654//nucleoplasm;	GO:0003677//DNA binding;GO:0003700//DNA-binding transcription factor activity;GO:0004879//nuclear receptor activity;GO:0008270//zinc ion binding;GO:0043565//sequence-specific DNA binding;GO:0003677//DNA binding;GO:0003700//DNA-binding transcription factor activity;GO:0004879//nuclear receptor activity;GO:0008270//zinc ion binding;GO:0043565//sequence-specific DNA binding;GO:0000978//RNA polymeras…	ko04710(Circadian rhythm)
ENSBGRG00000026310	169.662	314.117	25.2064	0.0802454	-3.63944	0.0425912	1	2	52083074	52150070	-	4615	-	GO:0005506;GO:0016491;GO:0046872;GO:0050660;GO:0051536;GO:0051537;GO:0071949;GO:0005506;GO:0016491;GO:0046872;GO:0050660;GO:0051536;GO:0051537;GO:0071949;GO:0005506;GO:0016491;GO:0046872;GO:0050660;GO:0051536;GO:0051537;GO:0071949;GO:0005506;GO:0016491;GO:0046872;GO:0050660;GO:0051536;GO:0051537;GO:0071949;	K00157	-	sp|Q3TYQ9|AOXD_MOUSE Aldehyde oxidase 4 OS=Mus musculus OX=10090 GN=Aox4 PE=1 SV=1	veNOG05947	F	-	-	GO:0005506//iron ion binding;GO:0016491//oxidoreductase activity;GO:0046872//metal ion binding;GO:0050660//flavin adenine dinucleotide binding;GO:0051536//iron-sulfur cluster binding;GO:0051537//2 iron, 2 sulfur cluster binding;GO:0071949//FAD binding;GO:0005506//iron ion binding;GO:0016491//oxidoreductase activity;GO:0046872//metal ion binding;GO:0050660//flavin adenine dinucleotide binding;GO:0…	ko04630(JAK-STAT signaling pathway);ko00982(Drug metabolism - cytochrome P450);ko00830(Retinol metabolism);ko00760(Nicotinate and nicotinamide metabolism);ko00750(Vitamin B6 metabolism);ko00380(Tryptophan metabolism);ko00350(Tyrosine metabolism);ko00280(Valine, leucine and isoleucine degradation)
ENSBGRG00000013680	119.213	177.876	60.5506	0.34041	-1.55466	0.0427829	1	15	61575264	61602716	-	2589	THSD1	GO:0005768;GO:0005829;GO:0005925;GO:0048041;GO:0050840;	K24433	thrombospondin type 1 domain containing 1 [Source:HGNC Symbol;Acc:HGNC:17754]	sp|Q5BIR3|THSD1_BOVIN Thrombospondin type-1 domain-containing protein 1 OS=Bos taurus OX=9913 GN=THSD1 PE=2 SV=1	veNOG11420	W	GO:0048041//focal adhesion assembly;	GO:0005768//endosome;GO:0005829//cytosol;GO:0005925//focal adhesion;	GO:0050840//extracellular matrix binding;	-
ENSBGRG00000016246	162.13	218.812	105.448	0.481913	-1.05316	0.0430679	1	3	1622073	1625565	+	992	-	GO:0016020;GO:0046875;GO:0048013;GO:0016020;GO:0046875;GO:0048013;	K05462	-	sp|O08542|EFNA4_MOUSE Ephrin-A4 OS=Mus musculus OX=10090 GN=Efna4 PE=2 SV=2	veNOG10616	T	GO:0048013//ephrin receptor signaling pathway;GO:0048013//ephrin receptor signaling pathway;	GO:0016020//membrane;GO:0016020//membrane;	GO:0046875//ephrin receptor binding;GO:0046875//ephrin receptor binding;	ko05206(MicroRNAs in cancer);ko04360(Axon guidance);ko04151(PI3K-Akt signaling pathway);ko04015(Rap1 signaling pathway);ko04014(Ras signaling pathway);ko04010(MAPK signaling pathway)
ENSBGRG00000003657	9.8867	18.0932	1.68022	0.0928645	-3.42873	0.0431502	1	5	48406944	48432626	-	4353	SDR9C7	GO:0004745;GO:0016491;GO:0004745;GO:0004745;GO:0016491;GO:0016491;GO:0016491;GO:0016491;GO:0016491;	K24425	short chain dehydrogenase/reductase family 9C member 7 [Source:HGNC Symbol;Acc:HGNC:29958]	sp|A4IFM3|DR9C7_BOVIN Short-chain dehydrogenase/reductase family 9C member 7 OS=Bos taurus OX=9913 GN=SDR9C7 PE=2 SV=1	veNOG00524	Q	-	-	GO:0004745//NAD-retinol dehydrogenase activity;GO:0016491//oxidoreductase activity;GO:0004745//NAD-retinol dehydrogenase activity;GO:0004745//NAD-retinol dehydrogenase activity;GO:0016491//oxidoreductase activity;GO:0016491//oxidoreductase activity;GO:0016491//oxidoreductase activity;GO:0016491//oxidoreductase activity;GO:0016491//oxidoreductase activity;	-
ENSBGRG00000005545	44.9195	67.0624	22.7767	0.339634	-1.55795	0.0433459	1	12	56721507	56721839	+	333	-	GO:0003735;GO:0005840;GO:0006412;	K02917	-	sp|Q56JY1|RL35A_BOVIN 60S ribosomal protein L35a OS=Bos taurus OX=9913 GN=RPL35A PE=3 SV=1	COG2451;veNOG21236	J	GO:0006412//translation;	GO:0005840//ribosome;	GO:0003735//structural constituent of ribosome;	ko05171(Coronavirus disease - COVID-19);ko03010(Ribosome)
ENSBGRG00000016955	24.6138	39.2663	9.96121	0.253683	-1.9789	0.0435927	1	6	4126495	4127808	-	294	C4orf48	-	-	chromosome 4 open reading frame 48 [Source:HGNC Symbol;Acc:HGNC:34437]	sp|A0JNN8|CD048_BOVIN Neuropeptide-like protein C4orf48 homolog OS=Bos taurus OX=9913 PE=3 SV=2	veNOG24860	S	-	-	-	-
ENSBGRG00000017805	28.8893	46.6874	11.0912	0.237564	-2.07361	0.0436306	1	Y	4677725	5102679	+	3562	-	GO:0005887;GO:0007155;GO:0016020;GO:0042043;GO:0045202;GO:0050808;GO:0005887;GO:0007155;GO:0016020;GO:0042043;GO:0045202;GO:0050808;	K07378	-	sp|Q8N0W4|NLGNX_HUMAN Neuroligin-4, X-linked OS=Homo sapiens OX=9606 GN=NLGN4X PE=1 SV=1	veNOG05102	T	GO:0007155//cell adhesion;GO:0050808//synapse organization;GO:0007155//cell adhesion;GO:0050808//synapse organization;	GO:0005887//integral component of plasma membrane;GO:0016020//membrane;GO:0045202//synapse;GO:0005887//integral component of plasma membrane;GO:0016020//membrane;GO:0045202//synapse;	GO:0042043//neurexin family protein binding;GO:0042043//neurexin family protein binding;	ko04514(Cell adhesion molecules)
ENSBGRG00000005281	354.333	520.503	188.164	0.361504	-1.46792	0.0439056	1	18	20699249	20702348	-	1617	NAPRT	GO:0003824;GO:0004514;GO:0004516;GO:0004516;GO:0005829;GO:0006979;GO:0009435;	K00763	nicotinate phosphoribosyltransferase [Source:HGNC Symbol;Acc:HGNC:30450]	sp|A5PK51|PNCB_BOVIN Nicotinate phosphoribosyltransferase OS=Bos taurus OX=9913 GN=NAPRT PE=2 SV=2	veNOG08372	H	GO:0006979//response to oxidative stress;GO:0009435//NAD biosynthetic process;	GO:0005829//cytosol;	GO:0003824//catalytic activity;GO:0004514//nicotinate-nucleotide diphosphorylase (carboxylating) activity;GO:0004516//nicotinate phosphoribosyltransferase activity;GO:0004516//nicotinate phosphoribosyltransferase activity;	ko00760(Nicotinate and nicotinamide metabolism)
ENSBGRG00000004186	26.2216	41.3892	11.054	0.267075	-1.90468	0.0442671	1	4	8552085	8561116	-	962	TMEM176B	GO:0016021;GO:0097028;GO:2001199;GO:0016021;GO:0016021;	-	transmembrane protein 176B [Source:HGNC Symbol;Acc:HGNC:29596]	sp|Q3YBM2|T176B_HUMAN Transmembrane protein 176B OS=Homo sapiens OX=9606 GN=TMEM176B PE=1 SV=2	veNOG15470	S	GO:0097028//dendritic cell differentiation;GO:2001199//negative regulation of dendritic cell differentiation;	GO:0016021//integral component of membrane;GO:0016021//integral component of membrane;GO:0016021//integral component of membrane;	-	-
ENSBGRG00000018358	95.3949	133.265	57.5247	0.431656	-1.21204	0.0445842	1	4	8195348	8199014	+	267	-	-	-	-	-	KOG1721;opiNOG02139;veNOG27847	KR	-	-	-	-
ENSBGRG00000004464	478.315	669.141	287.489	0.429639	-1.2188	0.0449581	1	16	22423440	22437301	+	3811	PCDH18	GO:0005509;GO:0005886;GO:0007155;GO:0007156;GO:0007399;GO:0016020;GO:0007155;GO:0007399;GO:0005509;GO:0005886;GO:0007155;GO:0007156;GO:0007399;GO:0007420;GO:0016020;	K16499	protocadherin 18 [Source:HGNC Symbol;Acc:HGNC:14268]	sp|A7MB46|PCD18_BOVIN Protocadherin-18 OS=Bos taurus OX=9913 GN=PCDH18 PE=2 SV=1	veNOG08814	S	GO:0007155//cell adhesion;GO:0007156//homophilic cell adhesion via plasma membrane adhesion molecules;GO:0007399//nervous system development;GO:0007155//cell adhesion;GO:0007399//nervous system development;GO:0007155//cell adhesion;GO:0007156//homophilic cell adhesion via plasma membrane adhesion molecules;GO:0007399//nervous system development;GO:0007420//brain development;	GO:0005886//plasma membrane;GO:0016020//membrane;GO:0005886//plasma membrane;GO:0016020//membrane;	GO:0005509//calcium ion binding;GO:0005509//calcium ion binding;	-
ENSBGRG00000019152	490.159	686.142	294.175	0.428738	-1.22183	0.0451962	1	10	16364121	16366360	-	540	TCF21	GO:0000122;GO:0000122;GO:0001227;GO:0001228;GO:0001657;GO:0001658;GO:0001763;GO:0001822;GO:0001944;GO:0005634;GO:0005667;GO:0007530;GO:0007548;GO:0009887;GO:0014707;GO:0030855;GO:0032835;GO:0042826;GO:0043425;GO:0045944;GO:0046983;GO:0048286;GO:0048536;GO:0048608;GO:0050681;GO:0060021;GO:0060425;GO:0060426;GO:0060435;GO:0060539;GO:0060541;GO:0060766;GO:0070888;GO:0072162;GO:0072277;GO:1990837;	-	transcription factor 21 [Source:HGNC Symbol;Acc:HGNC:11632]	sp|Q5E9S3|TCF21_BOVIN Transcription factor 21 OS=Bos taurus OX=9913 GN=TCF21 PE=2 SV=1	veNOG11029	K	GO:0000122//negative regulation of transcription by RNA polymerase II;GO:0000122//negative regulation of transcription by RNA polymerase II;GO:0001657//ureteric bud development;GO:0001658//branching involved in ureteric bud morphogenesis;GO:0001763//morphogenesis of a branching structure;GO:0001822//kidney development;GO:0001944//vasculature development;GO:0007530//sex determination;GO:0007548//s…	GO:0005634//nucleus;GO:0005667//transcription regulator complex;	GO:0001227//DNA-binding transcription repressor activity, RNA polymerase II-specific;GO:0001228//DNA-binding transcription activator activity, RNA polymerase II-specific;GO:0042826//histone deacetylase binding;GO:0043425//bHLH transcription factor binding;GO:0046983//protein dimerization activity;GO:0050681//androgen receptor binding;GO:0070888//E-box binding;GO:1990837//sequence-specific double-…	-
ENSBGRG00000011881	162.086	217.515	106.658	0.490347	-1.02813	0.0453381	1	13	12849931	13341476	-	6390	DCDC1	GO:0008017;GO:0035556;GO:1902412;GO:0008017;GO:0035556;GO:1902412;GO:0008017;GO:0035556;GO:1902412;GO:0008017;GO:0035556;GO:1902412;GO:0008017;GO:0035556;GO:1902412;GO:0008017;GO:0035556;GO:1902412;GO:0008017;GO:0035556;GO:1902412;	K23400	doublecortin domain containing 1 [Source:HGNC Symbol;Acc:HGNC:20625]	sp|M0R2J8|DCDC1_HUMAN Doublecortin domain-containing protein 1 OS=Homo sapiens OX=9606 GN=DCDC1 PE=1 SV=1	veNOG14569;veNOG11787	S	GO:0035556//intracellular signal transduction;GO:1902412//regulation of mitotic cytokinesis;GO:0035556//intracellular signal transduction;GO:1902412//regulation of mitotic cytokinesis;GO:0035556//intracellular signal transduction;GO:1902412//regulation of mitotic cytokinesis;GO:0035556//intracellular signal transduction;GO:1902412//regulation of mitotic cytokinesis;GO:0035556//intracellular signa…	-	GO:0008017//microtubule binding;GO:0008017//microtubule binding;GO:0008017//microtubule binding;GO:0008017//microtubule binding;GO:0008017//microtubule binding;GO:0008017//microtubule binding;GO:0008017//microtubule binding;	-
ENSBGRG00000025507	117.939	161.248	74.6293	0.462823	-1.11147	0.0454827	1	20	11274171	11313934	+	2233	GFOD2	GO:0030198;GO:0031012;GO:0000166;	-	glucose-fructose oxidoreductase domain containing 2 [Source:HGNC Symbol;Acc:HGNC:28159]	sp|Q5BIP5|GFOD2_BOVIN Glucose-fructose oxidoreductase domain-containing protein 2 OS=Bos taurus OX=9913 GN=GFOD2 PE=2 SV=1	veNOG03490	R	GO:0030198//extracellular matrix organization;	GO:0031012//extracellular matrix;	GO:0000166//nucleotide binding;	-
ENSBGRG00000001020	76.758	113.895	39.6212	0.347875	-1.52336	0.0458409	1	7	105490758	105522426	-	2082	-	-	-	-	sp|Q8N1G1|REXO1_HUMAN RNA exonuclease 1 homolog OS=Homo sapiens OX=9606 GN=REXO1 PE=1 SV=3	KOG2248;veNOG07781;spriNOG19397	L	-	-	-	-
ENSBGRG00000009104	263.868	352.615	175.12	0.496633	-1.00975	0.0459464	1	13	51020989	51279438	-	5029	PLEKHA7	GO:0005515;GO:0005654;GO:0005829;GO:0005911;GO:0030054;GO:0044331;GO:0046930;GO:0046931;	K23797	pleckstrin homology domain containing A7 [Source:HGNC Symbol;Acc:HGNC:27049]	sp|Q6IQ23|PKHA7_HUMAN Pleckstrin homology domain-containing family A member 7 OS=Homo sapiens OX=9606 GN=PLEKHA7 PE=1 SV=2	veNOG10623	Z	GO:0044331//cell-cell adhesion mediated by cadherin;GO:0046931//pore complex assembly;	GO:0005654//nucleoplasm;GO:0005829//cytosol;GO:0005911//cell-cell junction;GO:0030054//cell junction;GO:0046930//pore complex;	GO:0005515//protein binding;	-
ENSBGRG00000016025	596.454	815.928	376.98	0.462026	-1.11395	0.046126	1	24	7540201	7543531	-	1083	DDAH2	GO:0000052;GO:0000052;GO:0005739;GO:0006527;GO:0016403;GO:0016403;GO:0045429;	K01482	dimethylarginine dimethylaminohydrolase 2 [Source:HGNC Symbol;Acc:HGNC:2716]	sp|Q3SX44|DDAH2_BOVIN N(G),N(G)-dimethylarginine dimethylaminohydrolase 2 OS=Bos taurus OX=9913 GN=DDAH2 PE=2 SV=1	veNOG05053	R	GO:0000052//citrulline metabolic process;GO:0000052//citrulline metabolic process;GO:0006527//arginine catabolic process;GO:0045429//positive regulation of nitric oxide biosynthetic process;	GO:0005739//mitochondrion;	GO:0016403//dimethylargininase activity;GO:0016403//dimethylargininase activity;	-
ENSBGRG00000023691	29.6755	45.725	13.626	0.298	-1.74662	0.0462764	1	20	62777205	62795617	+	2777	-	GO:0000145;GO:0006887;	K19988	exocyst complex component 3 like 2 [Source:HGNC Symbol;Acc:HGNC:30162]	sp|Q2M3D2|EX3L2_HUMAN Exocyst complex component 3-like protein 2 OS=Homo sapiens OX=9606 GN=EXOC3L2 PE=1 SV=1	veNOG02771	U	GO:0006887//exocytosis;	GO:0000145//exocyst;	-	-
ENSBGRG00000021026	668.516	903.402	433.63	0.479996	-1.0589	0.047369	1	X	61648971	61855254	-	6507	COL4A6	GO:0005201;GO:0005201;GO:0005581;GO:0005587;GO:0005604;GO:0030198;GO:0038063;GO:0071230;GO:0005201;GO:0005581;GO:0005201;GO:0005581;	K06237	collagen type IV alpha 6 chain [Source:HGNC Symbol;Acc:HGNC:2208]	sp|Q14031|CO4A6_HUMAN Collagen alpha-6(IV) chain OS=Homo sapiens OX=9606 GN=COL4A6 PE=1 SV=3	veNOG08462	W	GO:0030198//extracellular matrix organization;GO:0038063//collagen-activated tyrosine kinase receptor signaling pathway;GO:0071230//cellular response to amino acid stimulus;	GO:0005581//collagen trimer;GO:0005587//collagen type IV trimer;GO:0005604//basement membrane;GO:0005581//collagen trimer;GO:0005581//collagen trimer;	GO:0005201//extracellular matrix structural constituent;GO:0005201//extracellular matrix structural constituent;GO:0005201//extracellular matrix structural constituent;GO:0005201//extracellular matrix structural constituent;	ko05222(Small cell lung cancer);ko05200(Pathways in cancer);ko05165(Human papillomavirus infection);ko05146(Amoebiasis);ko04974(Protein digestion and absorption);ko04933(AGE-RAGE signaling pathway in diabetic complications);ko04926(Relaxin signaling pathway);ko04512(ECM-receptor interaction);ko04510(Focal adhesion);ko04151(PI3K-Akt signaling pathway)
ENSBGRG00000025120	108.591	149.308	67.8751	0.454598	-1.13734	0.0474707	1	23	50989032	51003266	+	2018	FBXO4	GO:0000151;GO:0000209;GO:0004842;GO:0005515;GO:0005737;GO:0007568;GO:0010608;GO:0016567;GO:0019005;GO:0019005;GO:0019725;GO:0031146;GO:0031146;GO:0031398;GO:0031647;GO:0031648;GO:0032212;GO:0035726;GO:0042803;GO:0048147;GO:0061630;GO:0071479;GO:1900181;GO:1902916;GO:2000001;	K10291	F-box protein 4 [Source:HGNC Symbol;Acc:HGNC:13583]	sp|Q3T0J1|FBX4_BOVIN F-box only protein 4 OS=Bos taurus OX=9913 GN=FBXO4 PE=2 SV=1	veNOG06154	R	GO:0000209//protein polyubiquitination;GO:0007568//aging;GO:0010608//posttranscriptional regulation of gene expression;GO:0016567//protein ubiquitination;GO:0019725//cellular homeostasis;GO:0031146//SCF-dependent proteasomal ubiquitin-dependent protein catabolic process;GO:0031146//SCF-dependent proteasomal ubiquitin-dependent protein catabolic process;GO:0031398//positive regulation of protein u…	GO:0000151//ubiquitin ligase complex;GO:0005737//cytoplasm;GO:0019005//SCF ubiquitin ligase complex;GO:0019005//SCF ubiquitin ligase complex;	GO:0004842//ubiquitin-protein transferase activity;GO:0005515//protein binding;GO:0042803//protein homodimerization activity;GO:0061630//ubiquitin protein ligase activity;	ko04120(Ubiquitin mediated proteolysis)
ENSBGRG00000013458	104.36	144.151	64.5691	0.447926	-1.15867	0.0483411	1	9	97925343	97943964	-	4106	GAREM2	-	-	GRB2 associated regulator of MAPK1 subtype 2 [Source:HGNC Symbol;Acc:HGNC:27172]	sp|Q75VX8|GARE2_HUMAN GRB2-associated and regulator of MAPK protein 2 OS=Homo sapiens OX=9606 GN=GAREM2 PE=1 SV=3	veNOG06075	S	-	-	-	-
ENSBGRG00000024736	392.668	529.622	255.714	0.482824	-1.05043	0.0486314	1	19	45547946	45553339	-	2641	HIC1	GO:0000122;GO:0000122;GO:0000785;GO:0001227;GO:0003700;GO:0003700;GO:0005515;GO:0008630;GO:0008630;GO:0030178;GO:0042826;GO:0043517;GO:0043565;GO:1990837;GO:0000122;GO:0003700;GO:0005515;GO:0008630;	-	HIC ZBTB transcriptional repressor 1 [Source:HGNC Symbol;Acc:HGNC:4909]	sp|Q14526|HIC1_HUMAN Hypermethylated in cancer 1 protein OS=Homo sapiens OX=9606 GN=HIC1 PE=1 SV=5	veNOG01330	K	GO:0000122//negative regulation of transcription by RNA polymerase II;GO:0000122//negative regulation of transcription by RNA polymerase II;GO:0008630//intrinsic apoptotic signaling pathway in response to DNA damage;GO:0008630//intrinsic apoptotic signaling pathway in response to DNA damage;GO:0030178//negative regulation of Wnt signaling pathway;GO:0043517//positive regulation of DNA damage resp…	GO:0000785//chromatin;	GO:0001227//DNA-binding transcription repressor activity, RNA polymerase II-specific;GO:0003700//DNA-binding transcription factor activity;GO:0003700//DNA-binding transcription factor activity;GO:0005515//protein binding;GO:0042826//histone deacetylase binding;GO:0043565//sequence-specific DNA binding;GO:1990837//sequence-specific double-stranded DNA binding;GO:0003700//DNA-binding transcription …	-
ENSBGRG00000009741	33.4603	50.8121	16.1084	0.317019	-1.65736	0.0491522	1	5	51422329	51564844	+	2966	SLC16A7	GO:0005654;GO:0005886;GO:0005887;GO:0005887;GO:0008028;GO:0015129;GO:0015718;GO:0016021;GO:0022857;GO:0035873;GO:0050833;GO:0055085;GO:1901475;GO:1901475;	K08184	solute carrier family 16 member 7 [Source:HGNC Symbol;Acc:HGNC:10928]	sp|O60669|MOT2_HUMAN Monocarboxylate transporter 2 OS=Homo sapiens OX=9606 GN=SLC16A7 PE=1 SV=2	veNOG15436	G	GO:0015718//monocarboxylic acid transport;GO:0035873//lactate transmembrane transport;GO:0055085//transmembrane transport;GO:1901475//pyruvate transmembrane transport;GO:1901475//pyruvate transmembrane transport;	GO:0005654//nucleoplasm;GO:0005886//plasma membrane;GO:0005887//integral component of plasma membrane;GO:0005887//integral component of plasma membrane;GO:0016021//integral component of membrane;	GO:0008028//monocarboxylic acid transmembrane transporter activity;GO:0015129//lactate transmembrane transporter activity;GO:0022857//transmembrane transporter activity;GO:0050833//pyruvate transmembrane transporter activity;	-
ENSBGRG00000014908	210.719	283.863	137.575	0.484653	-1.04498	0.0493295	1	1	118577055	118612617	-	2492	MLF1	-	K15622	myeloid leukemia factor 1 [Source:HGNC Symbol;Acc:HGNC:7125]	sp|Q32KY3|MLF1_BOVIN Myeloid leukemia factor 1 OS=Bos taurus OX=9913 GN=MLF1 PE=2 SV=1	veNOG16002	K	-	-	-	ko05202(Transcriptional misregulation in cancer)
ENSBGRG00000019780	85.6915	124.105	47.2783	0.380955	-1.39231	0.049915	1	19	52098984	52114012	+	2041	TMEM98	GO:0005615;GO:0005783;GO:0005789;GO:0005886;GO:0010955;GO:0031642;GO:0045063;GO:0048715;GO:0070062;GO:1900181;	K25292	transmembrane protein 98 [Source:HGNC Symbol;Acc:HGNC:24529]	sp|Q2HJB9|TMM98_BOVIN Transmembrane protein 98 OS=Bos taurus OX=9913 GN=TMEM98 PE=2 SV=1	opiNOG10709;veNOG16309	S	GO:0010955//negative regulation of protein processing;GO:0031642//negative regulation of myelination;GO:0045063//T-helper 1 cell differentiation;GO:0048715//negative regulation of oligodendrocyte differentiation;GO:1900181//negative regulation of protein localization to nucleus;	GO:0005615//extracellular space;GO:0005783//endoplasmic reticulum;GO:0005789//endoplasmic reticulum membrane;GO:0005886//plasma membrane;GO:0070062//extracellular exosome;	-	-
ENSBGRG00000010204	193.72	266.995	120.445	0.451113	-1.14844	0.0499338	1	16	71374659	71379262	+	1162	TMEM119	GO:0001503;GO:0001649;GO:0001934;GO:0001958;GO:0005783;GO:0005886;GO:0007283;GO:0010628;GO:0010832;GO:0030501;GO:0033690;GO:0045669;GO:0045669;GO:0045779;GO:0048515;GO:1903012;	-	transmembrane protein 119 [Source:HGNC Symbol;Acc:HGNC:27884]	sp|Q4V9L6|TM119_HUMAN Transmembrane protein 119 OS=Homo sapiens OX=9606 GN=TMEM119 PE=1 SV=1	veNOG13185	S	GO:0001503//ossification;GO:0001649//osteoblast differentiation;GO:0001934//positive regulation of protein phosphorylation;GO:0001958//endochondral ossification;GO:0007283//spermatogenesis;GO:0010628//positive regulation of gene expression;GO:0010832//negative regulation of myotube differentiation;GO:0030501//positive regulation of bone mineralization;GO:0033690//positive regulation of osteoblast…	GO:0005783//endoplasmic reticulum;GO:0005886//plasma membrane;	-	-
