# Supplementary material for: Transcriptomics and proteomics association analysis demystify the molecular mechanisms underlying epididymal sperm maturation disorders in yaks with cryptorchidism
Source: J Anim Sci. 2025 Nov 11;103:skaf397. doi: 10.1093/jas/skaf397 (PMC12674729; doi:10.1093/jas/skaf397)
Supplement: skaf397_Supplementary_Data [file skaf397_supplementary_data.zip › Table S3(Summary of differentially expressed proteins).xlsx]

## Sheet: Sheet
Summary of differentially expressed proteins
Protein_IDs	Gene_names	Protein_names	Organism	Length	Cp_E1	Cp_E2	Cp_E3	Cont_E1	Cont_E2	Cont_E3	Cp_E_average	Cont_E_average	log2(FC)	pvalue
P48644	ALDH1A1	Aldehyde dehydrogenase 1A1 (EC 1.2.1.19) (EC 1.2.1.28) (EC 1.2.1.3) (EC 1.2.1.36) (3-deoxyglucosone dehydrogenase) (ALDH-E1) (ALHDII) (Aldehyde dehydrogenase family 1 member A1) (Aldehyde dehydrogenase, cytosolic) (Retinal dehydrogenase 1) (RALDH 1) (RalDH1)	Bos taurus (Bovine)	501	13823.1	14285.8	13858.2	17804.6	18312.0	16193.9	13989.03	17436.83	-0.3219280948873623	0.006258344057815571
A0A3Q1MTY6	MAP1B	Microtubule associated protein 1B	Bos taurus (Bovine)	2463	8218.9	9667.4	8441.8	7116.5	7383.1	6440.8	8776.03	6980.13	0.3334237337251918	0.02764777228228617
A0A3Q1MMC9	SORBS1	Sorbin and SH3 domain containing 1	Bos taurus (Bovine)	862	3651.6	6873.6	7727.1	9594.6	9967.0	9712.7	6084.1	9758.1	-0.6896598793878495	0.042007505819173584
A0A3Q1LUJ8	ATP1A1	Sodium/potassium-transporting ATPase subunit alpha	Bos taurus (Bovine)	1052	6176.6	6556.0	7432.4	8880.1	10499.7	9428.0	6721.67	9602.6	-0.5145731728297583	0.008828010218826765
E1BIS6	SYNM	Synemin	Bos taurus (Bovine)	1547	3395.5	3160.0	4418.5	6242.5	6592.1	4637.6	3658.0	5824.07	-0.6665762662748083	0.038811960148958415
Q3SZX4	CA3	Carbonic anhydrase 3 (EC 4.2.1.1) (Carbonate dehydratase III) (Carbonic anhydrase III) (CA-III)	Bos taurus (Bovine)	260	4162.4	5423.4	7985.7	23392.8	11558.2	17532.3	5857.17	17494.43	-1.5994620704162712	0.03181091812669865
Q95LA0	FATE1	Fetal and adult testis-expressed transcript protein homolog	Bos taurus (Bovine)	180	1445.7	1187.4	1162.5	1003.3	971.6	980.0	1265.2	984.97	0.35614381022527536	0.0369877200130589
Q0VCU1	ACO1	Cytoplasmic aconitate hydratase (Aconitase) (EC 4.2.1.3) (Citrate hydro-lyase) (Iron-responsive element-binding protein 1) (IRE-BP 1)	Bos taurus (Bovine)	889	3285.0	5186.1	5528.3	7931.6	6853.5	6702.4	4666.47	7162.5	-0.6214883767462701	0.03524525743536364
A0A3Q1M3Z5	CTSD	Cathepsin D (EC 3.4.23.5)	Bos taurus (Bovine)	391	2992.8	4591.5	4197.0	6008.5	7397.9	7754.3	3927.1	7053.57	-0.8365012677171205	0.012087040449375261
Q861V5		Peptidyl-prolyl cis-trans isomerase (PPIase) (EC 5.2.1.8)	Bos taurus (Bovine)	155	3383.3	4308.5	4532.2	6199.0	5550.9	5338.9	4074.67	5696.27	-0.47393118833241243	0.020575387802314785
F1MHM5	YARS1	Tyrosine--tRNA ligase (EC 6.1.1.1) (Tyrosyl-tRNA synthetase)	Bos taurus (Bovine)	528	2704.2	3512.3	3844.8	4965.2	5141.9	4576.0	3353.77	4894.37	-0.5353317329965558	0.015108744511867368
A7MBC2	PDXDC1	Pyridoxal-dependent decarboxylase domain-containing protein 1 (EC 4.1.1.-)	Bos taurus (Bovine)	787	2145.4	5138.8	7293.8	13096.3	14566.3	8071.6	4859.33	11911.4	-1.2863041851566412	0.04608752232087892
A0A140T867	KRT17	Keratin, type I cytoskeletal 17	Bos taurus (Bovine)	441	238.0	409.3	639.0	2159.5	1216.2	2937.1	428.77	2104.27	-2.321928094887362	0.030520319708408395
F1ME65	CKAP4	Cytoskeleton associated protein 4	Bos taurus (Bovine)	589	3993.8	5255.5	4447.4	3334.5	3610.8	3424.6	4565.57	3456.63	0.40053792958372886	0.042605363003823754
A0A3Q1LY05	TJP2	Tight junction protein 2	Bos taurus (Bovine)	1151	2432.8	3236.5	3103.6	4366.6	5476.0	3897.9	2924.3	4580.17	-0.6438561897747247	0.035361330553133064
F1N746	RABGAP1	RAB GTPase activating protein 1	Bos taurus (Bovine)	1069	1337.7	1629.3	1652.5	2100.2	2213.4	1847.0	1539.83	2053.53	-0.4150374992788438	0.025722420156371283
A0A3Q1NEH7	CARMIL1	Capping protein regulator and myosin 1 linker 1	Bos taurus (Bovine)	1422	1166.3	1609.9	1570.7	2631.5	2217.4	2267.4	1448.97	2372.1	-0.7131188522118385	0.00870836871680932
P00171	CYB5A	Cytochrome b5	Bos taurus (Bovine)	134	1102.4	1115.6	1169.0	1940.8	1896.9	1628.2	1129.0	1821.97	-0.6896598793878495	0.0022602489246648554
Q29RT0	RBMX	RNA-binding motif protein, X chromosome (Heterogeneous nuclear ribonucleoprotein G) (hnRNP G) [Cleaved into: RNA-binding motif protein, X chromosome, N-terminally processed]	Bos taurus (Bovine)	396	1702.1	1534.5	1380.4	1055.6	1341.0	964.8	1539.0	1120.47	0.4541758931858021	0.0461140349717215
A0A3Q1LHR9	TPP1	Tripeptidyl-peptidase 1 (EC 3.4.14.9) (Tripeptidyl aminopeptidase) (Tripeptidyl-peptidase I)	Bos taurus (Bovine)	563	923.5	1128.9	1908.4	2993.0	2117.0	2557.8	1320.27	2555.93	-0.9434164716336324	0.034534420062007166
P56965	DDAH1	N(G),N(G)-dimethylarginine dimethylaminohydrolase 1 (DDAH-1) (Dimethylarginine dimethylaminohydrolase 1) (EC 3.5.3.18) (DDAHI) (Dimethylargininase-1)	Bos taurus (Bovine)	285	2044.8	1924.7	3756.9	8197.8	6308.0	5299.2	2575.47	6601.67	-1.3584539709124763	0.0177073085035063
F1N3V0	ME1	Malic enzyme	Bos taurus (Bovine)	571	1888.7	1720.3	1518.0	1138.3	1193.8	1073.8	1709.0	1135.3	0.5945485495503543	0.007013674000696668
Q3MHY1	CSRP1	Cysteine and glycine-rich protein 1 (Cysteine-rich protein 1) (CRP1)	Bos taurus (Bovine)	193	908.2	1284.4	1262.6	1585.6	1809.5	1651.5	1151.73	1682.2	-0.5563933485243853	0.018772372766050014
A0A3Q1MGP0	PRKCB	Protein kinase C (EC 2.7.11.13)	Bos taurus (Bovine)	628	515.8	670.3	581.8	821.3	945.1	898.7	589.3	888.37	-0.5994620704162712	0.00651411918076406
Q3ZCJ6	EPHX1	Epoxide hydrolase (EC 3.3.2.9)	Bos taurus (Bovine)	451	792.4	939.3	919.7	1129.4	1107.8	1007.4	883.8	1081.53	-0.2863041851566411	0.029200651451275508
A0A3Q1MMQ9	SUB1	Activated RNA polymerase II transcriptional coactivator p15 (SUB1 homolog)	Bos taurus (Bovine)	167	2006.2	2135.5	2022.3	1484.0	1705.4	1464.0	2054.67	1551.13	0.40053792958372886	0.004502443662695007
Q2HJ74	GATM	Glycine amidinotransferase, mitochondrial (EC 2.1.4.1) (L-arginine:glycine amidinotransferase) (Transamidinase)	Bos taurus (Bovine)	423	966.6	933.8	1134.2	5777.4	2312.0	4159.7	1011.53	4083.03	-2.0	0.03757701537068276
Q17QN6	MPP1	55 kDa erythrocyte membrane protein (p55) (Membrane protein, palmitoylated 1)	Bos taurus (Bovine)	466	628.6	721.1	672.7	542.9	498.5	601.5	674.13	547.63	0.29865831556451516	0.03420625801283104
Q0VFX8	CRIP2	Cysteine-rich protein 2 (CRP-2)	Bos taurus (Bovine)	208	486.3	456.8	453.2	616.9	501.6	584.3	465.43	567.6	-0.2863041851566411	0.04652180120197672
A4IFK4	SYNPO2	SYNPO2 protein (Synaptopodin 2)	Bos taurus (Bovine)	1259	433.8	758.2	1077.5	1351.7	1722.0	1333.2	756.5	1468.97	-0.9714308478032292	0.03390971267815492
A0A3Q1MPD9	STX2	Syntaxin 2	Bos taurus (Bovine)	287	289.4	211.8	245.9	123.6	178.8	149.7	249.03	150.7	0.722466024471091	0.023363269249683554
Q58CP9	STIM1	Stromal interaction molecule 1	Bos taurus (Bovine)	683	957.7	1221.4	1094.9	1471.9	1400.8	1249.1	1091.33	1373.93	-0.3400754415976217	0.04832302992816312
A0A3Q1MBX8	CCDC50	Coiled-coil domain containing 50	Bos taurus (Bovine)	481	898.2	1110.6	1118.6	1399.4	1439.7	1195.0	1042.47	1344.7	-0.3584539709124763	0.04461995384783762
A0A3Q1MMR4	DDHD1	Phospholipase DDHD1	Bos taurus (Bovine)	937	151.1	191.0	321.6	370.8	426.3	345.3	221.23	380.8	-0.7858751946471527	0.048278698932724774
A5PKC7		Uncharacterized protein CXorf49 homolog	Bos taurus (Bovine)	534	238.0	231.5	236.9	176.3	214.6	175.5	235.47	188.8	0.32192809488736235	0.023293474728240785
E1BII7	DDX43	RNA helicase (EC 3.6.4.13)	Bos taurus (Bovine)	643	404.1	311.4	291.1	233.5	241.7	236.0	335.53	237.07	0.5058909297299573	0.047623657637664914
A7YY60	ANKRD27	ANKRD27 protein	Bos taurus (Bovine)	1048	214.1	316.4	399.2	522.0	445.1	507.9	309.9	491.67	-0.6665762662748083	0.03600615375388934
F1N7E2	TP53I11	Tumor protein p53-inducible protein 11 (p53-induced gene 11 protein)	Bos taurus (Bovine)	176	138.9	164.7	196.6	593.1	369.2	615.7	166.73	526.0	-1.6438561897747248	0.01109769007680112
P12378	UGDH	UDP-glucose 6-dehydrogenase (UDP-Glc dehydrogenase) (UDP-GlcDH) (UDPGDH) (EC 1.1.1.22)	Bos taurus (Bovine)	494	454.4	601.8	439.2	828.5	891.0	704.2	498.47	807.9	-0.6896598793878495	0.014882286905297354
F1MIL9	GNE	Glucosamine (UDP-N-acetyl)-2-epimerase/N-acetylmannosamine kinase	Bos taurus (Bovine)	722	147.2	165.5	278.9	376.0	400.2	311.2	197.2	362.47	-0.8889686876112561	0.027998705213499914
G3N1G4	VWA8	von Willebrand factor A domain containing 8	Bos taurus (Bovine)	1896	821.9	710.1	657.5	844.9	903.7	962.6	729.83	903.73	-0.3040061868900999	0.0424847643830695
Q17QE2	LMCD1	LIM and cysteine-rich domains protein 1	Bos taurus (Bovine)	363	165.5	270.7	253.2	566.5	379.3	395.0	229.8	446.93	-0.9714308478032292	0.033441659920381006
F1MKE9	SPTB	Spectrin beta chain	Bos taurus (Bovine)	2331	122.2	123.3	106.5	75.1	99.5	68.2	117.33	80.93	0.5360529002402098	0.02914485187533702
A6QPH2	SIPA1	SIPA1 protein (Signal-induced proliferation-associated 1)	Bos taurus (Bovine)	1041	388.3	435.1	407.1	509.6	572.4	516.3	410.17	532.77	-0.3770696490798233	0.007056340013644392
A0A3Q1M0Y6	COLGALT2	Collagen beta(1-O)galactosyltransferase 2	Bos taurus (Bovine)	581	271.4	287.2	249.1	195.1	223.1	197.3	269.23	205.17	0.3895668117627256	0.01084577281403622
G3N0W1	ITSN1	Intersectin 1	Bos taurus (Bovine)	1078	280.8	294.6	444.8	575.4	471.0	539.0	340.07	528.47	-0.6438561897747247	0.03623073495846732
A5D9D7	PLOD3	Procollagen-lysine, 2-oxoglutarate 5-dioxygenase 3	Bos taurus (Bovine)	677	525.5	487.7	440.3	392.1	395.0	372.8	484.5	386.63	0.32192809488736235	0.01876236248579527
A0A3Q1MMW5	RPL5	60S ribosomal protein L5	Bos taurus (Bovine)	393	365.8	425.3	389.0	490.8	453.6	485.0	393.37	476.47	-0.2688167584278	0.016236606029027018
F1MRF3	WDSUB1	WD repeat, SAM and U-box domain-containing protein 1	Bos taurus (Bovine)	476	40.8	43.2	44.1	29.9	23.3	35.1	42.7	29.43	0.5360529002402098	0.020237831156715583
Q3T0N7	GPAA1	GPAA1 protein (Glycosylphosphatidylinositol anchor attachment 1)	Bos taurus (Bovine)	617	53.1	53.3	50.6	40.1	47.6	43.1	52.33	43.6	0.2630344058337938	0.02043168226921415
F1MB21	ARHGEF40	Rho guanine nucleotide exchange factor 40	Bos taurus (Bovine)	1520	160.3	178.8	161.8	248.7	203.5	214.2	166.97	222.13	-0.4150374992788438	0.02066517890272252
F6RJ80	EML3	EMAP like 3	Bos taurus (Bovine)	895	493.6	851.6	1131.3	1469.4	1333.4	1297.8	825.5	1366.87	-0.7369655941662062	0.04771401604509194
E1BNE1	LDAH	Lipid droplet-associated hydrolase (Lipid droplet-associated serine hydrolase)	Bos taurus (Bovine)	325	189.4	224.1	375.2	420.5	566.2	435.4	262.9	474.03	-0.8624964762500651	0.04526744694482128
Q3ZCD3	TAX1BP3	Tax1-binding protein 3	Bos taurus (Bovine)	124	559.9	848.8	1210.2	1729.6	1418.8	1599.7	872.97	1582.7	-0.8624964762500651	0.027212932139251682
F1N242	LMBRD2	LMBR1 domain containing 2	Bos taurus (Bovine)	695	197.8	238.3	277.3	369.5	419.0	355.7	237.8	381.4	-0.6896598793878495	0.00866598822854311
E1BA93	SYNPO	Synaptopodin	Bos taurus (Bovine)	1128	706.0	828.2	652.8	977.3	965.7	977.8	729.0	973.6	-0.4150374992788438	0.00932763360541349
Q0X0C4	HEXIM1	Protein HEXIM1	Bos taurus (Bovine)	320	1106.8	1334.9	1414.3	1926.6	1633.1	1658.9	1285.33	1739.53	-0.4344028241457749	0.025972923784735126
A0A3Q1N8V4	LY6K	Lymphocyte antigen 6 family member K	Bos taurus (Bovine)	156	111.9	82.8	112.8	58.6	71.6	59.8	102.5	63.33	0.6959938131099002	0.021512619247964392
G3MXQ8	MAN1B1	alpha-1,2-Mannosidase (EC 3.2.1.-)	Bos taurus (Bovine)	655	228.9	289.2	325.3	184.1	209.4	189.3	281.13	194.27	0.5360529002402098	0.0407723031783721
S5GI74	RBMY	RNA binding motif protein Y-linked protein	Bos taurus (Bovine)	189	301.6	290.7	248.0	178.4	178.8	178.8	280.1	178.67	0.6507645591169023	0.0034385673412576554
E1BEJ3	GFM1	Elongation factor G, mitochondrial (EF-Gmt) (Elongation factor G 1, mitochondrial) (mEF-G 1) (Elongation factor G1)	Bos taurus (Bovine)	753	85.8	95.0	94.0	117.3	114.9	98.3	91.6	110.17	-0.2688167584278	0.04914157669370799
G5E598	CD99	CD99 molecule	Bos taurus (Bovine)	163	392.7	256.4	405.0	175.1	202.9	230.4	351.37	202.8	0.790772037862	0.041625623206663645
A0A3Q1MWF7	CRIP1	Cysteine-rich protein 1	Bos taurus (Bovine)	244	1023.0	1185.7	1244.5	1576.7	1850.1	1569.5	1151.07	1665.43	-0.5353317329965558	0.010613182380282212
A0A3Q1MQQ6	CLIP1	CAP-Gly domain containing linker protein 1	Bos taurus (Bovine)	1438	152.5	207.2	170.7	250.6	227.5	216.6	176.8	231.57	-0.3959286763311392	0.044561706561920725
A0A3Q1LLK1	RHBDD3	Rhomboid domain containing 3	Bos taurus (Bovine)	421	53.1	34.5	49.0	76.3	77.1	69.8	45.53	74.4	-0.7131188522118385	0.009075314636368622
Q5EA79	GALM	Galactose mutarotase (EC 5.1.3.3) (Aldose 1-epimerase)	Bos taurus (Bovine)	342	62.2	112.7	146.7	241.1	201.3	195.2	107.2	212.53	-1.0	0.02080397211839241
A1A4P8	LOC784495	Family with sequence similarity 209, member A (LOC784495 protein)	Bos taurus (Bovine)	168	27.5	27.6	34.1	19.2	21.9	24.1	29.73	21.73	0.4541758931858021	0.037170037618607994
F6QZC9	BCLAF3	BCLAF1 and THRAP3 family member 3	Bos taurus (Bovine)	710	245.3	226.1	254.7	209.9	192.4	195.7	242.03	199.33	0.2750070474998698	0.012873751066238847
F1MDL6	MCU	Calcium uniporter protein	Bos taurus (Bovine)	351	135.3	200.1	167.0	428.1	269.5	320.3	167.47	339.3	-1.0291463456595165	0.026979574257667033
P0DW91	ZFTRAF1	Zinc finger TRAF-type-containing protein 1 (Cysteine and histidine-rich protein 1)	Bos taurus (Bovine)	410	140.5	127.0	134.5	96.4	108.8	100.3	134.0	101.83	0.40053792958372886	0.0038601841190831583
A0A3Q1MCE5	AACS	Acetoacetyl-CoA synthetase (EC 6.2.1.16)	Bos taurus (Bovine)	630	314.4	305.5	358.9	472.6	387.5	496.9	326.27	452.33	-0.47393118833241243	0.02721743480439578
F1N3F2	IRF2BPL	Interferon regulatory factor 2 binding protein like	Bos taurus (Bovine)	774	37.8	48.2	43.9	71.5	93.7	59.6	43.3	74.93	-0.7858751946471527	0.038757593250977315
A7YY28	ABHD14B	Putative protein-lysine deacylase ABHD14B (EC 2.3.1.-) (Alpha/beta hydrolase domain-containing protein 14B) (Abhydrolase domain-containing protein 14B)	Bos taurus (Bovine)	210	121.9	217.8	281.6	398.8	377.1	305.7	207.1	360.53	-0.8109661756099832	0.04747047027518468
P00760	PRSS1	Serine protease 1 (EC 3.4.21.4) (Anionic trypsin I) (Anionic trypsin-I) (Beta-trypsin) (Cationic trypsin) (Pretrypsinogen I) (Trypsin I) (Trypsin-I) [Cleaved into: Alpha-trypsin chain 1; Alpha-trypsin chain 2]	Bos taurus (Bovine)	246	651.0	570.7	558.1	752.1	715.6	813.3	593.27	760.33	-0.3584539709124763	0.014830626351203588
Q9GKI7	CERT1	Ceramide transfer protein (CERT) (Collagen type IV alpha-3-binding protein) (Goodpasture antigen-binding protein) (GPBP) (START domain-containing protein 11) (StARD11) (StAR-related lipid transfer protein 11)	Bos taurus (Bovine)	624	30.0	34.9	37.1	56.1	82.0	51.1	34.0	63.07	-0.8889686876112561	0.041349107339969236
A0A3Q1M8G2	TTC21B	Tetratricopeptide repeat domain 21B	Bos taurus (Bovine)	1314	38.9	42.3	37.7	29.3	28.0	28.2	39.63	28.5	0.47508488294878265	0.001489977764605105
A5D7K6	SIRT6	SIRT6 protein (Sirtuin 6)	Bos taurus (Bovine)	359	329.7	385.1	398.5	471.2	430.1	485.9	371.1	462.4	-0.3219280948873623	0.027348611484355037
P37980	PPA1	Inorganic pyrophosphatase (EC 3.6.1.1) (Pyrophosphate phospho-hydrolase) (PPase)	Bos taurus (Bovine)	289	769.4	932.9	828.6	650.7	651.6	603.3	843.63	635.2	0.411426245726465	0.014413894741092888
A0A3Q1MTY9		KIAA1328	Bos taurus (Bovine)	158	78.6	114.4	123.6	175.9	149.0	149.1	105.53	158.0	-0.5777669993169522	0.03284191091123558
A0A3Q1NFI0	SCAMP2	Secretory carrier-associated membrane protein (Secretory carrier membrane protein)	Bos taurus (Bovine)	344	142.2	393.7	301.8	701.9	525.6	519.5	279.23	582.33	-1.0588936890535685	0.03292229451550926
E1BPU1	EPB41L5	Band 4.1-like protein 5 (Erythrocyte membrane protein band 4.1-like 5)	Bos taurus (Bovine)	722	74.2	46.9	64.4	32.3	35.6	39.0	61.83	35.63	0.7990873060740036	0.03324581901766769
A0A3Q1LMT7	SYNGR1	Synaptogyrin 1	Bos taurus (Bovine)	186	306.4	578.2	417.3	786.5	767.6	675.3	433.97	743.13	-0.7858751946471527	0.022909136703399283
P14790	ATP5MJ	ATP synthase subunit ATP5MJ, mitochondrial (6.8 kDa mitochondrial proteolipid) (6.8 kDa mitochondrial proteolipid protein) (MLQ)	Bos taurus (Bovine)	60	506.3	559.3	581.8	715.4	608.7	713.9	549.13	679.33	-0.3040061868900999	0.035737660935154375
A5PJJ5	LRRC14	Leucine-rich repeat-containing protein 14	Bos taurus (Bovine)	493	286.9	240.3	281.2	190.0	216.7	180.1	269.47	195.6	0.4646682670034442	0.015647079629067098
F1MNL6	NUP210L	Nucleoporin 210 like	Bos taurus (Bovine)	1884	128.3	108.5	111.7	91.1	94.7	95.2	116.17	93.67	0.3103401206121505	0.02300406517393717
A0A3Q1M0F1	RASIP1	Ras interacting protein 1	Bos taurus (Bovine)	934	34.7	33.7	30.1	28.3	25.2	22.9	32.83	25.47	0.36737106564852945	0.02461924493735555
A4GW66		Beta-4-N-acetylgalactosaminyltransferase	Bos taurus (Bovine)	282	73.9	88.8	184.4	368.5	519.7	340.2	115.7	409.47	-1.8365012677171204	0.01100394717558579
A0A3Q1MF92	C13H20orf27	Chromosome 13 C20orf27 homolog	Bos taurus (Bovine)	205	502.7	440.0	338.4	634.6	571.1	815.4	427.03	673.7	-0.6665762662748083	0.0477944415161945
F6Q850	VPS26C	VPS26 endosomal protein sorting factor C	Bos taurus (Bovine)	297	86.9	72.2	78.9	71.1	58.5	59.1	79.33	62.9	0.3334237337251918	0.049719863481475425
A4IFE7	SLC35F6	Solute carrier family 35 member F6	Bos taurus (Bovine)	371	78.0	81.3	111.0	168.9	139.3	162.1	90.1	156.77	-0.8109661756099832	0.008439632578663222
E1BI11	MIDEAS	Mitotic deacetylase associated SANT domain protein	Bos taurus (Bovine)	1102	41.9	48.8	42.5	69.2	65.8	55.5	44.4	63.5	-0.5145731728297583	0.015004034925018226
A0A3Q1MKE3	WT1	WT1 transcription factor	Bos taurus (Bovine)	522	119.4	109.6	124.5	105.7	83.4	94.4	117.83	94.5	0.32192809488736235	0.04000443220430254
A0A3Q1MHS3	DERA	Deoxyribose-phosphate aldolase (EC 4.1.2.4) (2-deoxy-D-ribose 5-phosphate aldolase) (Phosphodeoxyriboaldolase)	Bos taurus (Bovine)	315	57.5	89.0	77.8	106.3	103.8	122.1	74.77	110.73	-0.5563933485243853	0.029552426456787892
A0A3Q1MLG2		ERC protein 2	Bos taurus (Bovine)	100	144.2	150.7	241.6	284.3	311.7	286.7	178.83	294.23	-0.7131188522118385	0.024103368086526095
F1MYL3	STXBP6	Syntaxin-binding protein 6	Bos taurus (Bovine)	210	507.2	626.0	396.7	266.2	267.4	252.3	509.97	261.97	0.9634741239748861	0.02019472897856753
A0A3Q1MAM8	DDT	D-dopachrome decarboxylase	Bos taurus (Bovine)	159	360.5	907.0	964.9	1346.7	1634.9	1258.8	744.13	1413.47	-0.9159357352115255	0.040175270470040776
A6QR38	C23H6orf47	C23H6ORF47 protein (Chromosome 23 C6orf47 homolog)	Bos taurus (Bovine)	297	116.4	145.6	316.4	669.8	635.6	676.2	192.8	660.53	-1.7858751946471527	0.0018243455993564805
E1BMQ3	MIS18BP1	MIS18 binding protein 1	Bos taurus (Bovine)	1043	39.4	35.9	36.8	17.9	25.2	29.5	37.37	24.2	0.6229303509201768	0.02057243493329281
A0A452DI18	HMGB3	High mobility group protein B3	Bos taurus (Bovine)	274	112.2	122.1	105.6	82.5	102.4	88.6	113.3	91.17	0.3103401206121505	0.04344423505715982
A0A452DJ18	TMEM134	Transmembrane protein 134	Bos taurus (Bovine)	269	63.6	152.2	206.1	367.2	323.9	363.0	140.63	351.37	-1.3219280948873622	0.008556018542121246
F1MCL0	XYLT2	Protein xylosyltransferase (EC 2.4.2.26)	Bos taurus (Bovine)	791	36.1	56.8	66.5	112.6	104.5	83.5	53.13	100.2	-0.9159357352115255	0.01954319576996165
Q3ZBM1	ADPRHL1	Inactive ADP-ribosyltransferase ARH2 (ADP-ribosylhydrolase-like protein 1) ([Protein ADP-ribosylarginine] hydrolase-like protein 1)	Bos taurus (Bovine)	354	178.6	264.6	347.9	791.7	711.8	780.9	263.7	761.47	-1.5145731728297585	0.0008207888933651578
A0A3Q1MYV4	LSAMP	Limbic system associated membrane protein	Bos taurus (Bovine)	328	215.3	351.8	243.0	473.7	382.3	527.3	270.03	461.1	-0.7612131404128836	0.032367836877660115
F1N4X3	TSC22D1	TSC22 domain family protein 1	Bos taurus (Bovine)	924	82.2	81.7	67.4	56.9	55.3	57.2	77.1	56.47	0.4541758931858021	0.013463026994059766
A7MBD2	MRM1	MRM1 protein (Mitochondrial rRNA methyltransferase 1)	Bos taurus (Bovine)	360	87.8	100.7	81.4	121.7	124.7	146.7	89.97	131.03	-0.5353317329965558	0.013387325677500802
Q3ZBJ0	ENY2	Transcription and mRNA export factor ENY2 (Enhancer of yellow 2 transcription factor homolog)	Bos taurus (Bovine)	101	549.1	567.9	658.9	695.6	825.9	753.2	591.97	758.23	-0.3584539709124763	0.03052019102265335
A6QLX6	GALNT12	Polypeptide N-acetylgalactosaminyltransferase (EC 2.4.1.-) (Protein-UDP acetylgalactosaminyltransferase)	Bos taurus (Bovine)	579	104.7	175.8	266.0	604.5	907.3	506.2	182.17	672.67	-1.8889686876112561	0.01926380852347273
F1MN96	SPATA16	Spermatosis associated 16	Bos taurus (Bovine)	540	87.5	128.1	105.1	67.7	64.8	52.8	106.9	61.77	0.790772037862	0.02317608916232841
Q32LA4	UPRT	Uracil phosphoribosyltransferase homolog	Bos taurus (Bovine)	306	100.3	65.1	62.4	30.6	38.7	40.9	75.93	36.73	1.0496307677246004	0.03586354238634197
A0A3Q1M678	LOC112443696	Glycine N-methyltransferase (EC 2.1.1.20)	Bos taurus (Bovine)	294	37.8	32.8	27.3	24.2	15.1	17.7	32.63	19.0	0.7824085649273733	0.02845000373270669
A0A3Q1MIG0	SH3BP2	SH3 domain binding protein 2	Bos taurus (Bovine)	636	151.9	113.9	133.1	89.8	92.0	91.8	132.97	91.2	0.5459683691052926	0.0191098711077568
G3N3P0	BICD2	BICD cargo adaptor 2	Bos taurus (Bovine)	805	120.3	161.0	158.7	184.8	198.5	189.6	146.67	190.97	-0.3770696490798233	0.032560616990142
E1BGT6	PUS7L	Pseudouridine synthase 7 like	Bos taurus (Bovine)	702	110.3	137.4	125.4	198.3	169.4	195.7	124.37	187.8	-0.5994620704162712	0.0063499758047616634
A0A3Q1MR24	ORC3	Origin recognition complex subunit 3	Bos taurus (Bovine)	659	56.9	51.7	50.2	20.5	34.7	29.9	52.93	28.37	0.9030382701129122	0.006100858603947595
